# Supplementary material for: Leaf functional traits of Parrotia subaequalis from different environments in eastern China
Source: Plant Environ Interact. 2024 Aug 24;5(4):e70001. doi: 10.1002/pei3.70001 (PMC11344171; doi:10.1002/pei3.70001)
Supplement: Supplementary file 1 — Data S1. [file PEI3-5-e70001-s002.xlsx]

## Sheet: Sheet1
Population	Sample	n1	n2	n	length	area	upper.area	lower.area	RMSE	SI	ratio	weight
AJ	1	1245	1072	2317	4.26909	10.3557	5.50939	4.84632	0.000944787	0.106726	1.13682	0.1094
AJ	2	1430	1369	2799	5.66187	13.5905	7.33511	6.25536	0.00138146	0.10832	1.17261	0.177
AJ	3	1398	1277	2675	5.19273	13.6487	7.10709	6.54158	0.000910871	0.115275	1.08645	0.152
AJ	4	1257	1215	2472	5.03759	9.90837	5.32266	4.58571	0.000823873	0.116628	1.16071	0.1306
AJ	5	1402	1030	2432	5.04274	12.2566	8.13916	4.11746	0.00418239	0.393801	1.97674	0.1522
AJ	6	1113	1296	2409	5.13248	11.5509	4.51457	7.03629	0.00283949	0.229219	0.641613	0.1555
AJ	7	1350	1170	2520	4.90803	12.5205	6.81476	5.7057	0.0012741	0.138783	1.19438	0.1132
AJ	8	1226	1127	2353	5.65331	12.6655	6.21509	6.45042	0.000384895	0.0405175	0.963518	0.126
AJ	9	1299	1241	2540	5.15792	12.1789	6.94208	5.23684	0.00186449	0.178372	1.32563	0.1467
AJ	10	1159	1109	2268	5.12158	9.25575	4.49488	4.76087	0.000548994	0.0784162	0.94413	0.0915
AJ	11	1126	1192	2318	4.98498	10.1674	4.5869	5.58053	0.00131152	0.131825	0.821946	0.0963
AJ	12	1296	1193	2489	5.37314	11.1122	6.12954	4.9827	0.00139017	0.136022	1.23016	0.0966
AJ	13	1062	1094	2156	4.56129	8.54576	4.51064	4.03511	0.000659966	0.0700335	1.11785	0.0717
AJ	14	1200	1080	2280	4.91356	10.3582	6.09684	4.26138	0.00204721	0.217058	1.43072	0.0816
AJ	15	1127	1152	2279	5.02442	9.17847	3.81353	5.36494	0.00162402	0.241034	0.710823	0.0683
AJ	16	1122	1062	2184	4.89233	9.60776	4.8321	4.77566	0.000892491	0.134863	1.01182	0.0795
AJ	17	1041	1077	2118	4.4958	8.40513	3.22914	5.17598	0.00200465	0.294059	0.62387	0.054
AJ	18	1200	1080	2280	5.40523	10.2969	5.7495	4.54741	0.00129471	0.165186	1.26435	0.0747
AJ	19	1205	1202	2407	5.68877	10.7243	4.7225	6.00176	0.00172703	0.150537	0.786852	0.0965
AJ	20	1405	1584	2989	5.99714	16.8716	7.25045	9.62113	0.00298163	0.208766	0.753597	0.0896
AJ	21	1450	1363	2813	6.20434	12.7332	6.27005	6.46317	0.00138327	0.164983	0.97012	0.1244
AJ	22	1447	1366	2813	6.19798	12.7435	6.23323	6.51027	0.00138384	0.16123	0.957445	0.1071
AJ	23	1653	1410	3063	6.84069	17.4291	8.54684	8.88225	0.000838831	0.0701783	0.962238	0.1611
AJ	24	1565	1571	3136	6.50133	17.7053	9.45737	8.24794	0.00154912	0.0886837	1.14664	0.0933
AJ	25	1578	1540	3118	6.92633	18.6572	10.7388	7.91838	0.00350376	0.165787	1.35619	0.1263
AJ	26	1780	1326	3106	6.66455	18.1173	10.2227	7.89463	0.00246407	0.171387	1.29489	0.1734
AJ	27	1724	1617	3341	6.96692	20.9988	10.3758	10.623	0.00174897	0.105448	0.976739	0.2097
AJ	28	1580	1299	2879	5.98399	16.8619	8.36493	8.49696	0.000821123	0.077585	0.984461	0.128
AJ	29	1931	1913	3844	8.01426	26.0665	9.76655	16.2999	0.00708463	0.2799	0.599178	0.192
AJ	30	1946	1782	3728	7.50748	24.6943	12.517	12.1773	0.00202654	0.0924174	1.0279	0.2144
AJ	31	1478	1483	2961	6.69582	12.6342	5.89014	6.74404	0.000983036	0.142172	0.873385	0.0688
AJ	32	1375	1280	2655	5.99923	12.336	6.07863	6.25738	0.00105473	0.140173	0.971435	0.0785
AJ	33	1273	1323	2596	5.35535	11.5484	5.02525	6.52315	0.00221368	0.216556	0.770372	0.0796
AJ	34	1505	1464	2969	6.48259	13.6167	7.15596	6.46079	0.0016196	0.162292	1.1076	0.0834
AJ	35	1520	1763	3283	6.93432	21.9105	9.64848	12.262	0.00283286	0.152056	0.786861	0.1641
AJ	36	1297	1178	2475	5.47415	10.6389	5.9691	4.66985	0.00143948	0.167626	1.27822	0.1321
AJ	37	1235	1230	2465	5.26042	8.29027	3.44301	4.84725	0.00177335	0.225163	0.710301	0.0598
AJ	38	1501	1517	3018	6.77703	16.1365	8.86343	7.27303	0.00186257	0.180621	1.21867	0.1063
AJ	39	1835	1512	3347	7.44205	20.6853	11.0672	9.61809	0.00214306	0.130578	1.15067	0.1348
AJ	40	1569	1627	3196	7.37865	15.7941	6.69171	9.10238	0.00326173	0.198728	0.735161	0.1588
AJ	41	1315	1021	2336	4.8069	9.43893	5.23313	4.2058	0.0017933	0.197056	1.24427	0.0684
AJ	42	1420	1253	2673	6.10365	13.2571	7.20054	6.0566	0.00249274	0.238855	1.18887	0.083
AJ	43	1344	1215	2559	5.34707	11.5522	5.84223	5.71002	0.0014832	0.1688	1.02316	0.0707
AJ	44	1241	1336	2577	5.33154	12.767	5.43175	7.33525	0.00249099	0.186383	0.7405	0.0908
AJ	45	1267	1185	2452	5.28765	10.478	5.45131	5.02666	0.000759622	0.0883081	1.08448	0.0641
AJ	46	1553	1216	2769	6.89498	13.9315	8.04243	5.88903	0.00238979	0.183055	1.36566	0.1085
AJ	47	1393	1243	2636	5.71444	13.2	7.29651	5.90347	0.00161445	0.133473	1.23597	0.0865
AJ	48	1681	1746	3427	7.34908	16.7054	8.77314	7.93226	0.00156064	0.095358	1.10601	0.1161
AJ	49	1105	1111	2216	4.75132	9.34888	4.4697	4.87917	0.000947615	0.140651	0.916077	0.0694
AJ	50	1401	1192	2593	5.21226	13.7388	8.53118	5.20761	0.00365715	0.25867	1.63821	0.1217
AJ	51	1339	1361	2700	5.89833	14.9774	6.42173	8.55563	0.00243083	0.17656	0.750585	0.1144
AJ	52	1260	1286	2546	5.54709	12.6629	5.98288	6.68005	0.0013202	0.118977	0.895634	0.1285
AJ	53	1725	1519	3244	7.5249	18.5164	10.8513	7.66504	0.00377348	0.197599	1.41569	0.1966
AJ	54	1568	1568	3136	7.03058	18.7074	7.99105	10.7164	0.00310515	0.177269	0.745685	0.1709
AJ	55	1509	1352	2861	6.49284	14.856	9.0395	5.81654	0.00353279	0.252567	1.5541	0.1368
AJ	56	1284	1301	2585	5.46673	12.185	5.94618	6.23885	0.000685905	0.0732987	0.953088	0.0947
AJ	57	1777	1532	3309	7.54813	22.3209	13.1387	9.1822	0.00425293	0.190828	1.43089	0.2116
AJ	58	1606	1567	3173	6.99586	18.6539	10.1564	8.4975	0.00246306	0.135239	1.19522	0.1881
AJ	59	1546	1413	2959	6.3022	16.3447	7.06521	9.27947	0.00247161	0.144132	0.761381	0.138
AJ	60	1355	1262	2617	5.65349	12.5359	7.1517	5.38417	0.00227483	0.171377	1.32828	0.1043
AJ	61	1444	1366	2810	6.34273	12.0317	5.54149	6.49018	0.00130382	0.124961	0.853826	0.0848
AJ	62	1778	1761	3539	7.42301	19.3037	10.0537	9.25001	0.00219155	0.147739	1.08688	0.0508
AJ	63	1124	1175	2299	5.66688	8.8962	3.54427	5.35193	0.00198147	0.22134	0.662242	0.1364
AJ	64	2100	1888	3988	8.4282	23.4792	12.664	10.8151	0.00267917	0.182472	1.17096	0.1715
AJ	65	2109	1911	4020	8.4238	25.8576	15.5325	10.3251	0.00565726	0.219059	1.50433	0.217
AJ	66	1449	1388	2837	6.59784	12.0064	6.55777	5.4486	0.00123818	0.141582	1.20357	0.0854
AJ	67	1728	1652	3380	7.32405	20.3306	10.7706	9.56002	0.00200623	0.108864	1.12663	0.1224
AJ	68	1611	1680	3291	7.34852	19.4986	8.6643	10.8343	0.00236216	0.126906	0.799712	0.1354
AJ	69	1365	1421	2786	6.4258	14.0525	6.98427	7.06824	0.00129302	0.10369	0.988119	0.1028
AJ	70	1405	1482	2887	6.76045	15.0382	6.5818	8.45637	0.00215348	0.16238	0.778325	0.1183
AJ	71	1455	1459	2914	7.13329	13.5602	5.9881	7.57206	0.00178904	0.190237	0.790816	0.0884
AJ	72	1408	1372	2780	6.61079	11.5676	6.637	4.9306	0.0019668	0.179275	1.34608	0.0857
AJ	73	1683	1684	3367	8.18874	16.895	7.11173	9.78327	0.00303883	0.164982	0.726927	0.1343
AJ	74	1310	1530	2840	6.5603	11.2551	4.92766	6.32743	0.00161804	0.188795	0.778776	0.0802
AJ	75	1425	1377	2802	6.71624	12.0528	6.49054	5.56222	0.00138285	0.130322	1.1669	0.0816
AJ	76	1382	1431	2813	6.87296	13.6559	6.4446	7.2113	0.000873043	0.0948143	0.893681	0.094
AJ	77	1495	1577	3072	7.12937	16.58	7.24948	9.33055	0.00227278	0.166107	0.776962	0.1222
AJ	78	1605	1612	3217	7.79567	16.3075	7.73141	8.57607	0.00166639	0.11813	0.90151	0.1192
AJ	79	1296	1360	2656	6.19282	10.8266	4.55699	6.26956	0.00188518	0.194173	0.726844	0.0618
AJ	80	1205	1239	2444	5.84031	9.68012	3.53526	6.14486	0.0031636	0.286018	0.57532	0.0673
AJ	81	1135	1074	2209	4.87616	8.56268	4.97078	3.59191	0.00166252	0.186162	1.38388	0.0574
AJ	82	1408	1355	2763	6.15294	14.4945	8.30341	6.19108	0.00269738	0.170841	1.34119	0.0923
AJ	83	1322	1168	2490	5.65161	12.4869	5.95428	6.53263	0.000706175	0.0715691	0.911467	0.0818
AJ	84	1158	1303	2461	5.28455	11.5034	4.14755	7.3559	0.00336564	0.315997	0.56384	0.0736
AJ	85	1095	1180	2275	5.15143	10.0148	4.86177	5.15304	0.000552644	0.0829746	0.943477	0.069
AJ	86	1627	1486	3113	6.69065	19.8658	10.8161	9.04968	0.0021415	0.118948	1.19519	0.1544
AJ	87	1340	1358	2698	5.75342	13.6744	6.2941	7.38026	0.00165852	0.137549	0.852829	0.0661
AJ	88	1377	1314	2691	5.68598	12.9353	6.51628	6.419	0.000838031	0.0998686	1.01516	0.0749
AJ	89	1433	1461	2894	6.10512	17.4837	8.4385	9.0452	0.000886937	0.0729254	0.932925	0.1226
AJ	90	1196	1136	2332	5.19101	11.3826	5.56946	5.81309	0.000817575	0.0955714	0.95809	0.0824
AJ	91	1156	1113	2269	4.4045	10.8679	5.66152	5.20642	0.000570638	0.0604905	1.08741	0.1038
AJ	92	1343	1038	2381	5.41263	11.2868	6.95723	4.32956	0.0029411	0.258898	1.60691	0.0931
AJ	93	1220	1324	2544	5.3575	12.9623	5.22741	7.73489	0.00269865	0.216822	0.675821	0.1083
AJ	94	1036	918	1954	4.55513	7.27675	3.72672	3.55003	0.000310943	0.0646745	1.04977	0.0429
AJ	95	1409	1378	2787	6.57535	13.6782	6.7666	6.91155	0.00214878	0.192281	0.979029	0.0726
AJ	96	1539	1396	2935	6.35762	16.3759	9.2765	7.09937	0.00278449	0.151793	1.30666	0.1249
AJ	97	1249	1461	2710	6.22809	13.8771	4.97999	8.89709	0.00406138	0.346936	0.559732	0.0979
AJ	98	1278	1208	2486	5.46391	11.3766	5.78662	5.58995	0.000658957	0.078834	1.03518	0.0832
AJ	99	1032	1069	2101	4.68947	8.22118	2.86021	5.36098	0.00266029	0.343494	0.533523	0.0433
AJ	100	1184	1223	2407	5.57553	9.9486	4.37686	5.57173	0.00136474	0.138346	0.785548	0.0717
AJ	101	1412	1553	2965	6.62242	15.8284	7.13693	8.69143	0.00179502	0.146799	0.821146	0.1152
AJ	102	1412	1575	2987	6.03092	16.8161	7.29703	9.51902	0.00234895	0.162231	0.766574	0.154
AJ	103	1234	1308	2542	4.91354	9.79626	4.89332	4.90294	0.000769217	0.12082	0.998038	0.0937
AJ	104	1713	1610	3323	6.44231	20.8309	11.5851	9.24583	0.00288453	0.139218	1.253	0.2057
AJ	105	1152	1319	2471	4.57901	11.5085	4.79815	6.71037	0.00200307	0.225983	0.715035	0.0977
AJ	106	1163	1224	2387	4.67937	8.98253	4.76432	4.21821	0.000714161	0.114976	1.12946	0.0869
AJ	107	1947	1664	3611	7.85337	25.7182	14.2378	11.4805	0.00347391	0.144393	1.24017	0.2298
AJ	108	1537	1590	3127	6.69248	18.0315	9.09789	8.93364	0.000762884	0.0723674	1.01839	0.1462
AJ	109	1166	1235	2401	4.48191	8.24948	4.16329	4.08619	0.000671344	0.0990758	1.01887	0.0692
AJ	110	1314	1212	2526	4.80292	9.29905	3.89099	5.40806	0.00197747	0.210783	0.71948	0.0787
AJ	111	1348	1048	2396	4.7045	9.21648	6.40631	2.81017	0.00417631	0.391846	2.27969	0.1738
AJ	112	1236	1293	2529	5.06033	8.88119	4.08401	4.79718	0.000931565	0.116665	0.851337	0.0658
AJ	113	799	797	1596	3.44827	5.38127	2.60899	2.77228	0.00040886	0.0968528	0.941098	0.0908
AJ	114	1310	1242	2552	5.52412	8.85641	4.87879	3.97761	0.0010841	0.138063	1.22656	0.0396
AJ	115	1363	1468	2831	6.45219	11.838	4.46836	7.36969	0.00315659	0.279895	0.606316	0.0859
AJ	116	1002	1043	2045	4.14314	7.52416	3.36379	4.16037	0.00128654	0.211625	0.808531	0.1051
AJ	117	2053	2047	4100	8.60552	22.9479	12.6985	10.2494	0.00370911	0.199861	1.23895	0.0499
AJ	118	1049	1007	2056	4.40037	6.98832	3.31916	3.66917	0.000585867	0.0888042	0.904607	0.2078
AJ	119	1295	1288	2583	5.38343	10.5792	5.85061	4.72854	0.00128015	0.160634	1.2373	0.049
AJ	120	1066	1040	2106	4.13576	8.20046	3.81297	4.38749	0.00118484	0.14975	0.869056	0.0743
AJ	121	958	1094	2052	6.6721	18.664	7.63493	11.0291	0.00357531	0.212806	0.692253	0.1486
AJ	122	758	802	1560	5.35695	10.9324	5.95727	4.97514	0.00122946	0.113522	1.19741	0.0678
AJ	123	780	817	1597	4.57609	11.3115	5.73063	5.58089	0.00129053	0.15357	1.02683	0.0764
AJ	124	633	799	1432	4.87031	8.65879	3.91769	4.7411	0.00108701	0.145003	0.826325	0.094
AJ	125	838	1079	1917	6.30853	16.6418	5.69806	10.9438	0.00544393	0.351734	0.520667	0.1153
AJ	126	894	1048	1942	6.70977	15.629	7.97349	7.6555	0.00084872	0.0789161	1.04154	0.1347
AJ	127	772	866	1638	4.9421	14.0159	7.08769	6.9282	0.000466442	0.0358871	1.02302	0.0798
AJ	128	1028	1177	2205	7.63486	15.6237	8.80767	6.81602	0.00232005	0.151562	1.2922	0.1079
AJ	129	1235	1337	2572	8.37237	22.2834	10.7838	11.4996	0.00356621	0.218962	0.937753	0.2007
AJ	130	825	1116	1941	6.05497	13.7807	6.46982	7.31093	0.0015021	0.140185	0.884952	0.1047
AJ	131	825	926	1751	6.29863	12.1971	5.22405	6.97306	0.002186	0.209399	0.749177	0.1102
AJ	132	1108	1217	2325	7.77952	17.9968	8.05198	9.94487	0.00227141	0.144615	0.809661	0.0788
AJ	133	762	759	1521	4.66319	8.06783	4.67859	3.38924	0.00160924	0.195427	1.38043	0.1264
AJ	134	810	864	1674	5.42165	12.3652	6.46559	5.89958	0.000879899	0.0948419	1.09594	0.1419
AJ	135	839	785	1624	5.44388	11.5581	5.84903	5.70902	0.000551956	0.0585347	1.02453	0.1386
AJ	136	553	653	1206	4.23276	5.63357	2.4328	3.20077	0.000898876	0.166938	0.760065	0.0373
AJ	137	460	529	989	3.14023	4.48709	1.92681	2.56028	0.000658513	0.180314	0.752579	0.0268
AJ	138	608	571	1179	3.71136	6.28789	3.67024	2.61765	0.00114938	0.213296	1.40211	0.039
AJ	139	558	604	1162	3.90405	4.55194	1.74223	2.80972	0.00113722	0.270745	0.620071	0.0345
AJ	140	639	626	1265	3.866	7.10666	3.97882	3.12784	0.000902157	0.140188	1.27206	0.0528
AJ	141	724	802	1526	4.51623	7.01969	3.15261	3.86709	0.00120654	0.202737	0.815241	0.0479
AJ	142	659	728	1387	4.26175	7.66691	3.34292	4.32399	0.00118297	0.152846	0.773109	0.0688
AJ	143	622	638	1260	3.99811	7.20185	3.71332	3.48853	0.000488509	0.0890623	1.06444	0.0926
AJ	144	537	455	992	3.04658	4.9104	2.64886	2.26154	0.000558781	0.121758	1.17126	0.0353
AJ	145	553	531	1084	3.98188	4.64155	2.59555	2.046	0.000623148	0.131312	1.2686	0.0303
AJ	146	738	669	1407	4.89904	7.29275	3.49379	3.79896	0.000543835	0.0670869	0.919669	0.0465
AJ	147	488	576	1064	3.92278	3.85793	2.06902	1.7889	0.00038927	0.124827	1.15659	0.023
AJ	148	472	515	987	3.2252	4.04671	1.8814	2.16531	0.000331769	0.138001	0.868884	0.0309
AJ	149	513	549	1062	3.4481	3.96182	1.90086	2.06096	0.000293809	0.0794919	0.922315	0.0327
AJ	150	609	609	1218	3.64804	6.06227	2.71507	3.3472	0.000803606	0.157164	0.811146	0.0508
XY	1	1272	1342	2614	4.83547	8.49922	3.33408	5.16514	0.00197849	0.268176	0.645497	0.0444
XY	2	1316	1425	2741	5.67223	10.5217	5.28965	5.23209	0.000505854	0.0547828	1.011	0.0583
XY	3	1210	1171	2381	4.10281	9.46403	5.22584	4.23819	0.00109332	0.149334	1.23304	0.048
XY	4	1424	1561	2985	6.05827	12.5745	6.03649	6.538	0.00142203	0.145258	0.923293	0.0764
XY	5	1232	1291	2523	5.48809	9.78337	4.71312	5.07025	0.00058893	0.0750079	0.929564	0.0504
XY	6	1213	1573	2786	5.54003	10.9969	4.71429	6.28256	0.00216709	0.181117	0.750377	0.0668
XY	7	1002	1097	2099	4.22656	6.58322	2.86034	3.72289	0.00111985	0.174478	0.768312	0.0316
XY	8	1057	1169	2226	4.70566	7.6806	3.43936	4.24123	0.000894098	0.131508	0.810935	0.0368
XY	9	1255	1260	2515	5.08443	7.2503	3.25662	3.99369	0.00116917	0.205137	0.815441	0.034
XY	10	913	925	1838	3.48053	5.40074	2.79094	2.6098	0.000385468	0.128853	1.0694	0.0275
XY	11	1259	1379	2638	6.05141	12.7636	5.94984	6.81371	0.00107034	0.102627	0.873216	0.0855
XY	12	1387	1501	2888	6.25075	14.0918	7.48469	6.60712	0.0012348	0.0962103	1.13282	0.099
XY	13	1420	1323	2743	5.67027	12.3071	6.53325	5.77386	0.000889893	0.0917759	1.13152	0.0614
XY	14	1311	1477	2788	6.03221	13.9728	5.56623	8.40662	0.00307454	0.260406	0.662124	0.0674
XY	15	1379	1426	2805	5.7415	11.0169	4.82006	6.19687	0.00162113	0.167289	0.777821	0.0631
XY	16	1708	1624	3332	6.62536	16.0125	7.85319	8.15927	0.00136698	0.131888	0.962487	0.1253
XY	17	1566	1519	3085	6.26894	16.7538	7.23782	9.51599	0.00287896	0.173624	0.760596	0.1083
XY	18	1543	1712	3255	6.4881	16.2734	6.51284	9.76055	0.00402768	0.222177	0.667261	0.119
XY	19	1116	1198	2314	5.25922	7.71572	2.97682	4.7389	0.00191261	0.268841	0.628168	0.0453
XY	20	1247	1159	2406	5.15956	9.54914	4.36984	5.1793	0.000921299	0.156733	0.843714	0.0501
XY	21	1396	1541	2937	5.88422	16.3572	6.39601	9.96122	0.00390305	0.261208	0.642091	0.1045
XY	22	1486	1316	2802	5.60578	14.5682	8.15764	6.4106	0.0026275	0.171426	1.27252	0.0733
XY	23	988	1041	2029	3.95319	7.52825	3.13557	4.39268	0.00131692	0.228118	0.713816	0.0417
XY	24	1383	1354	2737	4.89756	9.85006	4.45318	5.39688	0.00134419	0.178262	0.82514	0.0626
XY	25	1149	1142	2291	4.61811	7.5079	3.74069	3.76722	0.000337313	0.0654619	0.992958	0.0309
XY	26	1662	1394	3056	5.62534	12.6785	6.34592	6.33262	0.000707106	0.0632184	1.0021	0.0666
XY	27	1512	1511	3023	5.77135	14.5733	7.45008	7.12324	0.00142169	0.154566	1.04588	0.0837
XY	28	1515	1388	2903	6.08452	13.2137	6.7475	6.4662	0.000638499	0.0630213	1.0435	0.0535
XY	29	1150	1236	2386	4.79159	9.91072	3.74067	6.17005	0.00256014	0.272218	0.606263	0.0469
XY	30	1085	1190	2275	4.41869	7.49874	3.20623	4.29251	0.00125912	0.184114	0.746935	0.026
XY	31	1376	1296	2672	5.61104	10.8425	5.18064	5.66181	0.00059998	0.101239	0.915016	0.1044
XY	32	1322	1085	2407	4.91016	6.54072	4.04029	2.50043	0.0018665	0.313456	1.61584	0.0582
XY	33	1304	1313	2617	5.21834	9.32762	4.64724	4.68038	0.00104614	0.150781	0.99292	0.0788
XY	34	1523	1235	2758	5.69323	11.2386	6.14994	5.08871	0.00122953	0.136386	1.20855	0.098
XY	35	1282	1356	2638	5.56331	11.2419	4.71147	6.53048	0.00203728	0.217891	0.721458	0.0827
XY	36	1380	1198	2578	5.32146	10.2685	5.72725	4.54122	0.00131819	0.126022	1.26117	0.0834
XY	37	1296	1425	2721	5.64689	13.1337	5.7247	7.40899	0.00277488	0.230104	0.77267	0.1012
XY	38	1397	1391	2788	6.35679	14.4608	6.19991	8.26085	0.00261479	0.164888	0.750517	0.1283
XY	39	1278	1217	2495	5.23876	8.69203	4.987	3.70503	0.00151867	0.195759	1.34601	0.0592
XY	40	1429	1518	2947	5.51696	13.4891	6.67237	6.8167	0.000547361	0.072098	0.978826	0.0973
XY	41	2234	1930	4164	8.51317	29.7056	16.0276	13.678	0.00381761	0.12966	1.17178	0.1856
XY	42	1297	1055	2352	4.69177	7.36295	4.28223	3.08072	0.0013036	0.210137	1.39001	0.0362
XY	43	1742	1564	3306	6.69476	20.9739	11.7477	9.22618	0.00287686	0.145837	1.2733	0.1494
XY	44	1375	1251	2626	5.54862	11.6211	5.27787	6.34322	0.00140695	0.116233	0.83205	0.0804
XY	45	1492	1465	2957	5.68266	11.2775	6.0732	5.20434	0.0016285	0.204431	1.16695	0.0703
XY	46	1175	1172	2347	4.63585	7.78096	3.84504	3.93592	0.000710717	0.151079	0.976909	0.0365
XY	47	1740	1588	3328	6.22838	15.7739	9.47829	6.2956	0.00338024	0.233566	1.50554	0.1104
XY	48	1257	1554	2811	5.38316	10.4697	3.28188	7.18779	0.00429113	0.433542	0.45659	0.0718
XY	49	1429	1522	2951	6.45274	12.7772	5.53475	7.2425	0.00197006	0.161467	0.764204	0.0822
XY	50	1696	1350	3046	5.64691	17.4815	9.9913	7.49024	0.00340938	0.177962	1.33391	0.1271
XY	51	1650	1706	3356	6.11469	19.4975	8.16165	11.3358	0.00369114	0.21928	0.719986	0.114
XY	52	1363	1153	2516	5.16471	10.6592	5.75536	4.90388	0.00106246	0.116511	1.17363	0.0587
XY	53	1443	1403	2846	5.75323	12.9253	6.29782	6.62744	0.00122615	0.150028	0.950264	0.0828
XY	54	1540	1593	3133	6.06334	11.7977	5.76761	6.03009	0.000723041	0.058251	0.956471	0.0546
XY	55	1055	1168	2223	4.3806	9.10247	4.1133	4.98917	0.00121666	0.160425	0.824446	0.0529
XY	56	1573	1477	3050	6.07808	14.2002	6.81317	7.38702	0.000958369	0.0850085	0.922316	0.0831
XY	57	1264	1419	2683	5.46722	10.7936	4.43696	6.35662	0.00220761	0.227266	0.698005	0.0676
XY	58	1177	1320	2497	4.71592	9.7534	3.94999	5.80342	0.00196107	0.281091	0.680631	0.0483
XY	59	1237	1205	2442	5.11013	7.62118	4.29569	3.32549	0.00162447	0.242286	1.29174	0.053
XY	60	1068	1143	2211	4.34553	8.92923	4.05681	4.87241	0.000942105	0.115572	0.832609	0.0383
XY	61	1544	1396	2940	6.05763	15.0392	7.60098	7.43823	0.00105361	0.0864979	1.02188	0.0881
XY	62	1061	964	2025	4.23672	7.49233	3.81137	3.68096	0.000332425	0.0568518	1.03543	0.0397
XY	63	977	1005	1982	3.9184	5.65269	2.76737	2.88532	0.000723572	0.222336	0.959121	0.04
XY	64	1765	1674	3439	6.55576	20.3989	7.94219	12.4567	0.00475491	0.261166	0.637584	0.156
XY	65	1356	1296	2652	5.07329	11.3307	6.09236	5.23829	0.00189783	0.224301	1.16304	0.0559
XY	66	1101	1015	2116	4.11908	7.55173	4.5892	2.96253	0.00189406	0.249108	1.54908	0.0426
XY	67	1654	1506	3160	6.7794	18.1595	8.67984	9.47962	0.00132379	0.0844368	0.915631	0.1288
XY	68	1133	1074	2207	4.30085	8.98429	4.22539	4.75891	0.00067284	0.088533	0.887891	0.0707
XY	69	2022	1728	3750	7.03163	23.7348	14.8935	8.84133	0.00649658	0.284209	1.68453	0.1745
XY	70	1063	1142	2205	3.72894	8.00986	3.6758	4.33405	0.00110965	0.185045	0.848122	0.0421
XY	71	1056	1265	2321	4.14598	9.80445	3.10266	6.70179	0.00369369	0.450361	0.46296	0.0615
XY	72	1393	1521	2914	6.06367	15.1378	7.36774	7.77008	0.00142872	0.0970807	0.948219	0.0855
XY	73	1952	1948	3900	7.69039	21.8172	7.92091	13.8963	0.00657138	0.288378	0.570001	0.1259
XY	74	1582	1364	2946	6.13729	15.0714	7.2402	7.83123	0.0011677	0.0853079	0.924529	0.0895
XY	75	750	708	1458	2.82799	3.50267	1.57088	1.93178	0.000401421	0.136002	0.813178	0.0132
XY	76	1286	1149	2435	5.14078	10.1909	5.07827	5.11261	0.00093167	0.141548	0.993284	0.0511
XY	77	654	638	1292	2.83534	2.97112	1.35302	1.6181	0.000357542	0.125563	0.836174	0.0184
XY	78	1171	1322	2493	5.09783	9.0199	3.59789	5.42201	0.002171	0.217683	0.663572	0.0522
XY	79	700	815	1515	3.30981	3.12784	0.796877	2.33096	0.00187253	0.524729	0.341866	0.0152
XY	80	1492	1336	2828	5.21626	8.35275	4.13359	4.21916	0.000981952	0.196959	0.979718	0.0521
XY	81	1476	1247	2723	5.36536	13.1381	8.19285	4.94527	0.00343859	0.299851	1.6567	0.0951
XY	82	1227	1244	2471	4.99002	8.3178	3.74786	4.56994	0.00100662	0.13274	0.820112	0.0378
XY	83	918	944	1862	3.87376	6.62708	3.26051	3.36657	0.000297115	0.0631011	0.968496	0.0322
XY	84	1220	1252	2472	4.93148	8.69891	4.40529	4.29362	0.000747037	0.0952114	1.02601	0.0515
XY	85	1268	1180	2448	4.68974	9.11007	4.99982	4.11024	0.00121529	0.145929	1.21643	0.0479
XY	86	1598	1772	3370	6.40147	19.9908	7.86628	12.1245	0.00443971	0.268111	0.648793	0.131
XY	87	1671	1823	3494	6.94411	16.6563	8.2337	8.4226	0.000636071	0.0675044	0.977572	0.14
XY	88	1206	1214	2420	4.8612	9.88557	4.39451	5.49107	0.0013683	0.131015	0.800301	0.0491
XY	89	662	762	1424	2.69475	2.68503	1.07945	1.60559	0.000586119	0.226864	0.672305	0.0125
XY	90	965	919	1884	4.1199	6.44327	3.062	3.38126	0.00058639	0.112953	0.90558	0.0352
XY	91	1033	1030	2063	3.88741	7.02757	2.99919	4.02838	0.00151397	0.200861	0.744514	0.049
XY	92	1189	962	2151	4.1717	9.19498	5.21181	3.98318	0.00154151	0.180772	1.30845	0.0712
XY	93	705	828	1533	3.29473	3.96591	1.59021	2.37571	0.000853126	0.251757	0.669362	0.0309
XY	94	828	845	1673	5.21267	10.2208	5.28631	4.93449	0.00078287	0.116199	1.0713	0.0695
XY	95	881	776	1657	5.31657	9.43725	4.18191	5.25534	0.0011394	0.189979	0.795744	0.0513
XY	96	786	698	1484	4.58792	7.29085	4.53398	2.75687	0.0021057	0.260975	1.64461	0.032
XY	97	736	702	1438	4.60487	7.29763	4.49321	2.80441	0.00203327	0.260993	1.60219	0.0626
XY	98	802	832	1634	5.12389	9.63489	3.59875	6.03614	0.0025806	0.338371	0.5962	0.0649
XY	99	952	873	1825	6.06419	11.759	6.20819	5.55081	0.00103474	0.081488	1.11843	0.0591
XY	100	727	786	1513	4.68068	8.57546	3.93784	4.63762	0.000881312	0.140008	0.849109	0.0586
XY	101	1560	1611	3171	5.9711	19.5853	9.1022	10.4831	0.00176091	0.113362	0.868276	0.1483
XY	102	2158	1970	4128	8.46938	26.0202	13.881	12.1392	0.0022729	0.0907175	1.14349	0.1865
XY	103	1664	1391	3055	6.05853	17.5006	9.93731	7.56326	0.00298357	0.162662	1.31389	0.1115
XY	104	1342	1311	2653	5.60632	10.4278	5.57429	4.85354	0.00108197	0.113605	1.1485	0.0692
XY	105	1056	1268	2324	4.43953	10.5378	4.91499	5.62276	0.000848284	0.097875	0.874124	0.0694
XY	106	1614	1257	2871	5.60322	12.1031	8.04895	4.05413	0.0042189	0.388092	1.98537	0.0809
XY	107	1433	1645	3078	5.95604	17.5098	7.08023	10.4295	0.00382482	0.192726	0.678865	0.1324
XY	108	1407	1402	2809	5.67138	16.1036	7.6506	8.45304	0.00116792	0.0863925	0.905071	0.1148
XY	109	1231	1236	2467	4.72347	11.5675	5.1435	6.42403	0.00201824	0.181372	0.800666	0.0875
XY	110	1590	1544	3134	6.2003	17.5341	8.51118	9.02297	0.00125969	0.103305	0.943279	0.1683
XY	111	1744	1632	3376	6.83799	16.2352	9.14951	7.08573	0.00229775	0.148371	1.29126	0.0929
XY	112	1461	1493	2954	5.53981	16.2024	8.23267	7.96969	0.00127388	0.106658	1.033	0.096
XY	113	1035	1096	2131	4.32525	9.43784	3.94569	5.49215	0.00170023	0.198368	0.718424	0.0573
XY	114	899	1034	1933	3.86581	7.49107	3.49927	3.9918	0.000752059	0.128247	0.876615	0.0361
XY	115	1407	1238	2645	5.76803	9.77465	5.20816	4.56649	0.000986557	0.154465	1.14052	0.0648
XY	116	1219	1343	2562	4.91806	9.1579	3.96298	5.19492	0.00130889	0.200231	0.762856	0.0439
XY	117	1291	1137	2428	4.72842	10.7705	5.74983	5.02068	0.000966949	0.118053	1.14523	0.0561
XY	118	1188	1166	2354	4.78986	10.3375	4.31862	6.01893	0.00184342	0.200459	0.717507	0.0556
XY	119	1592	1446	3038	5.89244	16.0894	9.0213	7.06811	0.00241546	0.182098	1.27634	0.0875
XY	120	1007	957	1964	3.8529	5.93774	3.25028	2.68746	0.00072822	0.140329	1.20943	0.0234
XY	121	1052	1023	2075	6.64552	16.4179	8.46386	7.95402	0.00200659	0.201536	1.0641	0.092
XY	122	1286	1016	2302	6.97379	18.8371	10.9562	7.88087	0.00354448	0.188601	1.39023	0.1708
XY	123	1079	1067	2146	6.44634	18.9491	8.04745	10.9016	0.0031838	0.165118	0.738189	0.131
XY	124	1033	899	1932	5.68445	14.7359	8.45469	6.28117	0.0024086	0.209264	1.34604	0.1016
XY	125	968	823	1791	5.44098	14.2256	8.17428	6.05133	0.00244256	0.152314	1.35082	0.0951
XY	126	962	990	1952	6.06812	17.0216	7.78053	9.24111	0.00189443	0.113495	0.841948	0.0945
XY	127	956	982	1938	6.28392	14.6857	6.93909	7.74657	0.00130385	0.0895335	0.895763	0.103
XY	128	1031	1333	2364	7.15765	21.4303	9.53038	11.8999	0.00262716	0.208571	0.800879	0.193
XY	129	900	920	1820	5.76703	12.4748	6.64825	5.82659	0.00121819	0.117069	1.14102	0.0797
XY	130	772	1031	1803	5.22267	11.3995	3.18852	8.21101	0.00529633	0.464368	0.388323	0.0541
XY	131	882	884	1766	6.01961	12.079	5.20683	6.87219	0.00272621	0.234307	0.757668	0.0788
XY	132	1045	956	2001	5.39494	17.318	9.66148	7.65655	0.00259141	0.192613	1.26186	0.0904
XY	133	838	915	1753	4.9161	14.6952	5.76533	8.92987	0.00334073	0.27384	0.645623	0.1061
XY	134	837	815	1652	4.68153	11.7518	6.35699	5.39477	0.00165569	0.157174	1.17836	0.0607
XY	135	1134	1095	2229	7.22513	18.6131	10.8554	7.75768	0.00328517	0.214092	1.39931	0.1162
XY	136	560	586	1146	3.34265	6.50617	2.83186	3.67431	0.000927799	0.189656	0.77072	0.0377
XY	137	1055	1109	2164	6.90772	18.93	8.48291	10.4471	0.00271482	0.153118	0.811985	0.0189
XY	138	598	636	1234	3.94335	5.65542	2.83135	2.82407	0.000711175	0.190981	1.00258	0.0233
XY	139	623	553	1176	3.60881	6.77883	4.14472	2.6341	0.00158274	0.271909	1.57349	0.0398
XY	140	645	630	1275	3.42434	7.67806	3.93686	3.7412	0.000695781	0.143086	1.0523	0.0343
XY	141	660	575	1235	3.86705	6.06462	3.57747	2.48715	0.00142487	0.221551	1.43838	0.0436
XY	142	642	661	1303	4.01436	6.47092	2.56728	3.90364	0.00150434	0.248383	0.657664	0.0241
XY	143	594	537	1131	3.50569	5.51696	2.33779	3.17917	0.00117492	0.199615	0.735346	0.0293
XY	144	509	494	1003	3.25838	4.35873	2.03926	2.31947	0.000378447	0.0838432	0.879193	0.0285
XY	145	768	597	1365	3.99114	6.99302	3.93375	3.05926	0.00127987	0.21863	1.28585	0.0315
XY	146	635	456	1091	3.3193	5.62563	3.34706	2.27857	0.00112413	0.244676	1.46893	0.041
XY	147	718	601	1319	4.22239	5.67985	3.63063	2.04922	0.00176838	0.345055	1.77172	0.0283
XY	148	538	495	1033	3.26127	4.39977	2.37674	2.02303	0.000406028	0.108033	1.17484	0.0363
XY	149	442	496	938	3.02773	4.34882	1.95053	2.39829	0.000654329	0.154717	0.8133	0.0204
XY	150	522	636	1158	3.56612	5.08666	1.04767	4.03899	0.00318289	0.597896	0.259389	0.0261
YXI	1	1069	999	2068	4.35036	6.04751	3.05976	2.98775	0.000406027	0.0723058	1.0241	0.0319
YXI	2	1039	996	2035	3.67362	5.59259	2.35718	3.2354	0.0011107	0.192786	0.72856	0.0254
YXI	3	1523	1206	2729	4.90658	8.86569	4.7003	4.1654	0.000864806	0.118654	1.12841	0.0527
YXI	4	1225	1038	2263	4.72698	9.34002	4.43989	4.90013	0.000726941	0.0898682	0.906075	0.0408
YXI	5	1006	899	1905	4.23219	6.39901	3.03357	3.36544	0.000445346	0.0611286	0.90139	0.0319
YXI	6	1359	1377	2736	5.46016	9.27118	3.99941	5.27177	0.00150683	0.138578	0.758647	0.0721
YXI	7	1415	1332	2747	5.85811	11.3954	6.59693	4.79851	0.00195668	0.178869	1.37479	0.0734
YXI	8	1538	1215	2753	5.9821	13.3006	7.51615	5.78444	0.0019699	0.14126	1.29937	0.0836
YXI	9	1453	1274	2727	5.06765	11.8777	6.63604	5.24167	0.00156183	0.150923	1.26601	0.0772
YXI	10	1873	1593	3466	7.26733	22.181	11.8105	10.3705	0.00204338	0.121788	1.13885	0.1614
YXI	11	685	703	1388	2.72702	3.32003	1.53118	1.78885	0.000306431	0.106465	0.855957	0.0191
YXI	12	1169	972	2141	4.70258	8.70843	4.44945	4.25898	0.000481244	0.0715329	1.04472	0.0485
YXI	13	1298	1288	2586	5.17679	9.58741	3.93179	5.65563	0.00198184	0.216607	0.695199	0.0518
YXI	14	1080	1197	2277	4.34958	6.5798	3.45586	3.12394	0.000811586	0.173491	1.10625	0.0361
YXI	15	1207	1059	2266	4.59833	9.69797	5.15064	4.54733	0.000765392	0.118477	1.13267	0.0608
YXI	16	1120	1278	2398	4.73122	7.01495	2.74878	4.26617	0.00160516	0.327905	0.64432	0.0402
YXI	17	1094	1148	2242	4.08125	7.85996	3.59578	4.26417	0.000835394	0.148036	0.843255	0.0523
YXI	18	1251	1191	2442	4.99481	10.0545	4.72315	5.33135	0.00111208	0.150425	0.88592	0.0559
YXI	19	1135	1247	2382	4.6269	6.49054	2.76136	3.72917	0.00115855	0.172235	0.740477	0.0294
YXI	20	1024	1090	2114	4.43731	7.27531	3.25923	4.01608	0.000874569	0.156075	0.811545	0.0422
YXI	21	1038	941	1979	4.14432	6.87524	3.62988	3.24536	0.000481995	0.0913278	1.11848	0.0382
YXI	22	1156	1168	2324	4.82589	7.8506	3.89115	3.95944	0.000753097	0.121349	0.982752	0.0494
YXI	23	1071	1163	2234	4.67828	8.37631	3.50864	4.86768	0.00157018	0.23137	0.720804	0.0469
YXI	24	911	905	1816	3.86074	6.64312	3.6124	3.03073	0.000892218	0.139294	1.19192	0.0316
YXI	25	1032	841	1873	3.99228	8.50876	4.7147	3.79406	0.00104564	0.126407	1.24265	0.0463
YXI	26	1093	947	2040	3.91977	9.56203	5.22605	4.33598	0.000984801	0.146143	1.20527	0.0576
YXI	27	1170	1095	2265	4.52739	10.445	5.32634	5.11871	0.000931243	0.114136	1.04056	0.0574
YXI	28	1445	1358	2803	5.86432	13.5251	6.79271	6.73238	0.000935489	0.122166	1.00896	0.0774
YXI	29	1312	1175	2487	5.06163	10.0019	5.86567	4.13621	0.00189584	0.181412	1.41813	0.0461
YXI	30	1471	1297	2768	6.07634	15.5766	9.02043	6.55615	0.0028532	0.174779	1.37587	0.094
YXI	31	1214	1208	2422	4.43318	6.27969	3.68136	2.59833	0.00119526	0.210077	1.41682	0.0384
YXI	32	1047	1026	2073	4.32641	6.14568	3.13471	3.01097	0.000498883	0.0892466	1.0411	0.0369
YXI	33	1057	1046	2103	4.42609	6.71277	2.99218	3.72059	0.00100056	0.165873	0.804221	0.0413
YXI	34	1131	1170	2301	4.9676	7.4838	3.36339	4.12041	0.000913844	0.108711	0.816275	0.0418
YXI	35	1072	1102	2174	4.6479	7.79263	3.4604	4.33223	0.00106708	0.15426	0.798758	0.0405
YXI	36	1301	1358	2659	5.29591	10.6022	4.77618	5.82605	0.00128006	0.191827	0.819797	0.0734
YXI	37	1497	1615	3112	6.33236	12.5919	6.84965	5.74225	0.00133849	0.18412	1.19285	0.0759
YXI	38	1590	1451	3041	6.419	16.219	6.50456	9.71441	0.00353031	0.213134	0.669578	0.0941
YXI	39	1135	1306	2441	5.28501	9.78019	3.9526	5.82759	0.00204437	0.263372	0.678257	0.0691
YXI	40	1258	1013	2271	4.83805	8.52338	5.06231	3.46108	0.00175513	0.228849	1.46264	0.069
YXI	41	1449	1424	2873	6.00783	13.6051	6.20541	7.39966	0.00151657	0.128799	0.838608	0.0788
YXI	42	1589	1496	3085	5.8907	12.8591	7.18278	5.67637	0.00173055	0.174897	1.26538	0.0737
YXI	43	1304	1315	2619	4.94542	9.85485	4.3251	5.52975	0.00140534	0.179995	0.78215	0.0451
YXI	44	1160	1171	2331	4.84238	7.69042	4.04258	3.64783	0.000637302	0.0837299	1.10821	0.0333
YXI	45	1098	1070	2168	4.77953	8.36316	3.95955	4.40361	0.000685173	0.0858007	0.899162	0.038
YXI	46	1667	1637	3304	6.37062	19.2361	9.29337	9.94277	0.00102003	0.106247	0.934687	0.0921
YXI	47	1600	1576	3176	5.85255	14.2347	7.63229	6.60244	0.00137049	0.129817	1.15598	0.0627
YXI	48	1381	1373	2754	5.09287	12.0242	6.897	5.1272	0.00204822	0.183802	1.34518	0.0539
YXI	49	1506	1461	2967	6.11837	12.6842	4.81113	7.87307	0.00340272	0.283562	0.611086	0.0597
YXI	50	1588	1452	3040	6.03726	13.8388	6.5347	7.30407	0.001213	0.107274	0.894666	0.0652
YXI	51	1164	1158	2322	5.37064	9.12206	4.47013	4.65194	0.000706995	0.101583	0.960918	0.1014
YXI	52	1156	1033	2189	4.66587	8.91446	5.26683	3.64763	0.00171304	0.191462	1.4439	0.0977
YXI	53	970	880	1850	4.74247	7.04656	3.82134	3.22523	0.000700259	0.107951	1.18483	0.0742
YXI	54	1189	1165	2354	5.69466	7.63231	4.22791	3.40441	0.00109934	0.132289	1.24189	0.0815
YXI	55	961	1092	2053	5.04806	7.51151	3.60655	3.90495	0.000374387	0.0879523	0.923585	0.0829
YXI	56	1100	1200	2300	5.4377	10.4778	4.60015	5.87763	0.00145204	0.123502	0.782653	0.1127
YXI	57	1071	1202	2273	5.5382	10.9238	4.50297	6.42083	0.00207699	0.204722	0.701306	0.1149
YXI	58	1170	1077	2247	5.19568	10.9997	6.00195	4.99778	0.00115575	0.0974026	1.20092	0.1113
YXI	59	990	1161	2151	5.07532	8.72004	3.92045	4.79959	0.00107108	0.104285	0.816829	0.0918
YXI	60	1326	998	2324	5.50353	10.0336	5.52101	4.51262	0.00117867	0.122944	1.22346	0.1011
YXI	61	932	886	1818	3.94626	5.7366	2.78035	2.95625	0.000638472	0.154365	0.940499	0.0233
YXI	62	873	963	1836	4.04058	7.25358	3.14919	4.10439	0.00106676	0.136755	0.767275	0.0327
YXI	63	725	880	1605	3.54896	5.01155	2.23951	2.77204	0.000605414	0.130329	0.807891	0.0151
YXI	64	1046	950	1996	4.12267	7.2177	3.95303	3.26467	0.00128947	0.165006	1.21085	0.0238
YXI	65	862	660	1522	3.26077	4.51426	2.95633	1.55792	0.0015907	0.363068	1.89761	0.0184
YXI	66	1092	952	2044	4.23663	7.98161	4.3446	3.63701	0.000877781	0.116611	1.19455	0.0313
YXI	67	1157	1255	2412	5.21035	8.51175	3.74012	4.77163	0.00114389	0.160715	0.783824	0.0355
YXI	68	1108	899	2007	4.24553	8.21373	4.67149	3.54224	0.00132685	0.19289	1.31879	0.0368
YXI	69	1420	1231	2651	5.4938	12.5089	6.75343	5.75551	0.00130575	0.127074	1.17338	0.0572
YXI	70	1163	1047	2210	4.8448	7.80656	4.24273	3.56383	0.000832256	0.117024	1.1905	0.0343
YXI	71	1493	1474	2967	6.00019	10.4987	4.17054	6.32818	0.002377	0.262618	0.659042	0.0898
YXI	72	1331	1142	2473	4.6058	6.65857	4.05228	2.60629	0.00179951	0.268824	1.5548	0.0447
YXI	73	1140	1266	2406	4.81883	7.38513	3.47763	3.90749	0.000801121	0.157678	0.88999	0.0426
YXI	74	1071	1309	2380	4.59884	6.73675	2.83273	3.90401	0.00112831	0.252665	0.725596	0.03
YXI	75	1355	1412	2767	5.55855	10.8193	4.8252	5.99409	0.00137529	0.141752	0.804994	0.0671
YXI	76	1483	1395	2878	5.58838	12.6952	6.48577	6.20945	0.000594869	0.0498785	1.0445	0.1141
YXI	77	1648	1573	3221	6.11505	15.9087	8.5098	7.39891	0.00133816	0.119714	1.15014	0.1229
YXI	78	1725	1697	3422	6.82451	18.8314	8.61714	10.2142	0.00177122	0.112026	0.843642	0.1648
YXI	79	1344	1487	2831	5.63111	10.9788	4.25175	6.72705	0.0026335	0.278674	0.632039	0.0716
YXI	80	1760	1653	3413	6.56913	15.218	8.02291	7.19511	0.00122376	0.111844	1.11505	0.1239
YXI	81	1194	1095	2289	4.94175	9.71198	5.00381	4.70817	0.000605842	0.0604409	1.06279	0.0615
YXI	82	1157	1228	2385	4.94451	8.18106	4.63666	3.5444	0.00126564	0.160935	1.30816	0.0539
YXI	83	1194	1287	2481	5.40732	10.3666	3.28762	7.07902	0.00407031	0.399209	0.464417	0.0789
YXI	84	1234	1191	2425	4.21399	10.8535	6.21646	4.63701	0.00174532	0.188949	1.34062	0.1041
YXI	85	921	955	1876	4.34105	5.77353	3.07366	2.69986	0.000716963	0.142608	1.13845	0.0562
YXI	86	1406	1387	2793	6.04281	11.7226	5.7	6.02265	0.000937673	0.0948121	0.946427	0.0756
YXI	87	1277	1366	2643	5.56968	11.622	5.51881	6.10319	0.000975791	0.0900195	0.90425	0.0861
YXI	88	1067	1163	2230	4.86871	9.58291	4.7074	4.87551	0.000415296	0.0686962	0.965521	0.0702
YXI	89	1389	1409	2798	6.39693	13.0209	5.88962	7.13131	0.00153087	0.115637	0.825883	0.093
YXI	90	1273	1191	2464	5.39472	10.0834	5.13265	4.95078	0.000882579	0.108112	1.03674	0.0837
YXI	91	1296	1420	2716	5.77792	13.2076	6.42242	6.78517	0.0011015	0.158125	0.946538	0.0825
YXI	92	1257	1305	2562	5.10518	9.61078	4.37099	5.23979	0.00100537	0.185864	0.834191	0.0524
YXI	93	1413	1404	2817	5.19684	12.2917	5.23397	7.0577	0.00198964	0.190349	0.741598	0.105
YXI	94	1613	1653	3266	6.14841	11.521	4.26149	7.25954	0.00323468	0.310121	0.587018	0.0742
YXI	95	1429	1282	2711	5.55639	10.6542	5.81381	4.84043	0.00142593	0.15427	1.20109	0.0561
YXI	96	1450	1413	2863	5.79009	12.9455	7.68278	5.26269	0.00280565	0.210475	1.45986	0.094
YXI	97	1477	1358	2835	5.65753	14.7347	6.71255	8.02215	0.00154433	0.112617	0.836751	0.0821
YXI	98	1285	1306	2591	5.4275	13.3662	6.85992	6.50629	0.00172949	0.15273	1.05435	0.0842
YXI	99	1675	1281	2956	5.75847	12.3422	6.84862	5.49359	0.00179754	0.162896	1.24666	0.093
YXI	100	1984	1659	3643	7.55977	24.6114	12.3906	12.2207	0.00105162	0.0560622	1.0139	0.1541
YXI	101	1022	1041	2063	4.21474	6.48953	2.78067	3.70886	0.00107758	0.174757	0.749737	0.0283
YXI	102	1019	1066	2085	4.21386	7.68816	3.42861	4.25955	0.00114556	0.199175	0.804925	0.0318
YXI	103	985	1104	2089	4.1918	4.94264	2.32041	2.62224	0.00050233	0.0734801	0.884897	0.0217
YXI	104	1042	956	1998	4.19191	6.55383	3.68577	2.86806	0.000955495	0.161427	1.28511	0.0239
YXI	105	1054	934	1988	4.10455	6.47172	3.09628	3.37544	0.000691648	0.139113	0.917298	0.0243
YXI	106	1157	1228	2385	4.66131	7.89273	3.37196	4.52076	0.00138466	0.216385	0.745883	0.0295
YXI	107	1193	1054	2247	4.52402	7.65853	4.41448	3.24405	0.00138703	0.204419	1.3608	0.0276
YXI	108	1471	1249	2720	5.80576	12.8654	7.46764	5.39776	0.0023021	0.204754	1.38347	0.0463
YXI	109	1764	1738	3502	7.17088	17.6082	8.44532	9.16288	0.00124135	0.0753163	0.921688	0.0729
YXI	110	1612	1367	2979	5.75544	16.0182	9.46338	6.55483	0.0035643	0.222551	1.44373	0.0654
YXI	111	1124	1098	2222	5.03636	9.26844	5.362	3.90643	0.00158404	0.182203	1.37261	0.0566
YXI	112	1001	1106	2107	4.79716	8.40661	3.60567	4.80094	0.00127763	0.177067	0.751034	0.0663
YXI	113	1003	1104	2107	4.80276	8.37809	3.69199	4.6861	0.00109469	0.137489	0.78786	0.0632
YXI	114	1191	1139	2330	5.47404	10.3261	4.94188	5.38419	0.000582857	0.0873771	0.91785	0.1184
YXI	115	1220	1068	2288	5.57314	8.87113	4.3345	4.53663	0.00051414	0.0797654	0.955445	0.0935
YXI	116	1301	1111	2412	5.58546	12.2139	6.57777	5.63613	0.00124611	0.0979329	1.16707	0.106
YXI	117	1370	1408	2778	6.12009	14.9483	6.49126	8.45705	0.00216325	0.17507	0.767556	0.138
YXI	118	1403	1399	2802	6.25637	14.8957	6.37073	8.52494	0.00232995	0.164842	0.747305	0.1433
YXI	119	1367	1414	2781	6.19558	15.0959	7.42379	7.67211	0.00128203	0.140938	0.967633	0.1139
YXI	120	1436	1362	2798	6.54339	14.1421	5.61358	8.52853	0.00306643	0.259715	0.658211	0.1182
YXI	121	961	910	1871	6.30699	14.2701	7.08933	7.1808	0.000655626	0.069014	0.987261	0.1096
YXI	122	1246	1071	2317	7.25134	16.8762	8.55438	8.3218	0.00133754	0.0785471	1.02795	0.0849
YXI	123	1130	1086	2216	7.04773	15.6326	6.79679	8.8358	0.00226535	0.159391	0.769232	0.0749
YXI	124	1065	978	2043	6.29797	13.6924	7.6866	6.00582	0.00202075	0.145728	1.27986	0.0673
YXI	125	1116	1160	2276	7.20952	19.2208	7.96606	11.2548	0.00417265	0.192888	0.707795	0.0801
YXI	126	1004	1105	2109	6.19378	13.5137	4.64761	8.86612	0.00472803	0.37701	0.524199	0.0629
YXI	127	1190	1189	2379	7.07494	15.7871	7.10414	8.68297	0.00177774	0.130295	0.818169	0.0763
YXI	128	1219	1190	2409	7.5165	17.3877	7.51977	9.8679	0.00291382	0.15515	0.762043	0.1259
YXI	129	1122	1074	2196	6.59769	15.4596	8.79767	6.66194	0.00247204	0.183382	1.32059	0.0902
YXI	130	824	860	1684	5.55782	11.9208	4.61574	7.30507	0.00284063	0.26343	0.631855	0.1487
YXI	131	806	691	1497	5.21344	9.4884	5.44492	4.04348	0.00157453	0.155622	1.34659	0.1071
YXI	132	899	1072	1971	6.28157	15.5092	6.4965	9.01269	0.00304203	0.210604	0.720817	0.0774
YXI	133	996	1091	2087	6.82986	14.331	6.43037	7.90062	0.00176305	0.154436	0.813907	0.07
YXI	134	1027	987	2014	6.51431	14.075	8.91929	5.15573	0.00403384	0.330898	1.72998	0.077
YXI	135	1061	925	1986	6.06415	12.7132	6.29103	6.42218	0.000941272	0.11563	0.979578	0.0738
YXI	136	666	543	1209	4.01625	5.35035	2.46313	2.88722	0.000530635	0.125672	0.853112	0.0214
YXI	137	467	370	837	2.97707	3.3106	1.86754	1.44306	0.000479668	0.209685	1.29415	0.0121
YXI	138	539	522	1061	3.57608	3.92135	1.52336	2.39799	0.000971162	0.272332	0.635262	0.0149
YXI	139	532	563	1095	3.94363	4.47695	2.32894	2.14801	0.000358618	0.0746193	1.08423	0.0438
YXI	140	606	620	1226	3.79472	6.27212	3.41312	2.859	0.00119661	0.263028	1.19382	0.0244
YXI	141	664	575	1239	3.99729	4.10472	2.58902	1.5157	0.00114924	0.394051	1.70814	0.0172
YXI	142	580	541	1121	3.84409	3.87518	2.31447	1.56071	0.00084163	0.203807	1.48295	0.0221
YXI	143	488	553	1041	3.21573	4.43473	2.06355	2.37117	0.000553011	0.187242	0.870267	0.0196
YXI	144	561	517	1078	3.48086	3.46298	1.84562	1.61735	0.000339214	0.147547	1.14114	0.0121
YXI	145	509	553	1062	3.51638	3.69581	1.62297	2.07284	0.00053608	0.128963	0.782971	0.0206
YXI	146	550	512	1062	3.55155	3.77521	2.2172	1.55801	0.00072393	0.240998	1.4231	0.0151
YXI	147	526	522	1048	3.43142	4.57037	1.81605	2.75431	0.000990213	0.264242	0.659348	0.0171
YXI	148	519	448	967	3.27892	3.47021	2.18864	1.28157	0.000963766	0.322076	1.70778	0.0195
YXI	149	603	594	1197	3.56607	4.24703	1.81559	2.43143	0.000743226	0.213331	0.746718	0.0156
YXI	150	389	525	914	3.03787	3.22556	1.12262	2.10294	0.00107618	0.359912	0.533833	0.0105
CH	1	1473	1242	2715	5.96258	12.1716	7.74124	4.43037	0.00371386	0.306814	1.74731	0.053
CH	2	1428	1127	2555	5.88593	12.9938	8.11378	4.88002	0.00371896	0.293575	1.66265	0.0711
CH	3	1231	1250	2481	5.45191	11.4807	4.38566	7.09505	0.00297982	0.26047	0.618129	0.0467
CH	4	1281	1319	2600	5.67419	10.5406	4.26798	6.27258	0.00225949	0.312369	0.680419	0.0541
CH	5	1117	1039	2156	4.63816	7.79947	4.52949	3.26998	0.00143443	0.200617	1.38517	0.0404
CH	6	1637	1387	3024	6.84238	17.8643	10.1961	7.66815	0.00271828	0.190153	1.32968	0.1108
CH	7	1256	1100	2356	5.32557	9.74179	5.47554	4.26625	0.00130233	0.14154	1.28346	0.0805
CH	8	1722	1235	2957	6.69339	16.7899	12.6177	4.17212	0.00916032	0.53563	3.0243	0.0837
CH	9	1707	1498	3205	6.92429	16.7051	10.3348	6.3703	0.00493047	0.304451	1.62234	0.1015
CH	10	1472	1294	2766	6.44165	13.34	7.10107	6.23894	0.00133631	0.109419	1.13818	0.0637
CH	11	1235	1171	2406	5.22468	8.25122	4.03275	4.21847	0.000663048	0.118747	0.955974	0.0902
CH	12	1022	1014	2036	4.15053	7.05519	2.70528	4.34991	0.00180309	0.264872	0.621918	0.0572
CH	13	1121	1246	2367	4.93645	7.49109	2.75834	4.73275	0.00227444	0.335121	0.582819	0.0561
CH	14	1274	1341	2615	5.16796	11.8089	5.38948	6.41945	0.00133356	0.146039	0.839555	0.1067
CH	15	949	931	1880	4.25603	6.34607	3.52655	2.81952	0.000851971	0.118721	1.25076	0.0573
CH	16	924	906	1830	3.86348	6.75441	3.78046	2.97394	0.000955881	0.162157	1.2712	0.0656
CH	17	1244	1124	2368	4.74599	10.791	7.03899	3.75201	0.00351884	0.357693	1.87606	0.1176
CH	18	1127	1143	2270	4.5999	9.0902	3.72452	5.36568	0.00174176	0.259004	0.694138	0.0981
CH	19	1386	1270	2656	5.37446	9.33548	5.33759	3.99789	0.00166783	0.167858	1.3351	0.0945
CH	20	1491	1056	2547	5.16007	12.7233	7.34292	5.38037	0.00224603	0.175278	1.36476	0.1557
CH	21	1299	1109	2408	4.65871	9.68369	5.06933	4.61436	0.000710194	0.121168	1.0986	0.0788
CH	22	1332	1122	2454	4.69664	9.90626	5.76538	4.14088	0.0019713	0.187611	1.39231	0.0586
CH	23	1569	1367	2936	5.72135	17.4408	9.41512	8.0257	0.00194526	0.140127	1.17312	0.1455
CH	24	1335	1252	2587	5.75701	14.2397	7.10477	7.13493	0.000568047	0.0428645	0.995772	0.1178
CH	25	965	998	1963	3.89745	6.82121	3.10753	3.71368	0.000739839	0.122322	0.83678	0.0331
CH	26	1244	1167	2411	4.88728	9.96386	4.79581	5.16804	0.000533695	0.0728404	0.927975	0.0567
CH	27	1327	1264	2591	5.0803	10.9642	5.5485	5.41574	0.00111028	0.149353	1.02451	0.0797
CH	28	1436	1368	2804	5.39901	13.5053	6.82711	6.67814	0.000790084	0.0680974	1.02231	0.0569
CH	29	1303	1180	2483	4.89668	11.6583	4.99992	6.65841	0.00202866	0.167765	0.750918	0.1186
CH	30	1265	1209	2474	5.2362	11.2609	5.75343	5.50743	0.000593763	0.0712046	1.04467	0.0688
CH	31	1174	1201	2375	5.02043	9.6982	4.90634	4.79185	0.000422227	0.0639798	1.02389	0.0806
CH	32	1023	1044	2067	4.49444	7.79031	3.30825	4.48206	0.00136638	0.172385	0.738109	0.0656
CH	33	1187	1115	2302	4.93054	10.244	5.04178	5.20218	0.000691464	0.0685686	0.969167	0.0948
CH	34	1280	1047	2327	5.01277	9.88146	5.96979	3.91168	0.0022483	0.274645	1.52615	0.0799
CH	35	1462	1368	2830	6.06187	14.846	8.41764	6.42837	0.00214536	0.17163	1.30945	0.1417
CH	36	1249	1189	2438	5.09955	10.9111	6.03675	4.87434	0.00140082	0.155454	1.23848	0.0925
CH	37	1051	989	2040	4.49166	7.40887	3.36239	4.04648	0.000971378	0.177084	0.830943	0.0482
CH	38	1232	1201	2433	4.80923	10.0545	4.97563	5.07884	0.000793438	0.0955695	0.979679	0.0651
CH	39	1418	1260	2678	5.43816	12.1849	6.84492	5.34	0.00174809	0.149252	1.28182	0.0703
CH	40	1522	1393	2915	6.46125	15.2315	8.01043	7.2211	0.00200725	0.175252	1.10931	0.1561
CH	41	1002	940	1942	3.99464	5.23668	3.0009	2.23578	0.00106638	0.221764	1.34221	0.0402
CH	42	984	1084	2068	4.33204	7.22819	3.12816	4.10003	0.00117318	0.167109	0.762959	0.0684
CH	43	1296	1405	2701	5.87282	13.4497	5.70743	7.74229	0.00258107	0.233832	0.737177	0.1219
CH	44	1228	1089	2317	4.98729	10.035	5.96626	4.06878	0.00202248	0.205447	1.46635	0.0808
CH	45	1189	1254	2443	5.18653	11.1333	4.43335	6.6999	0.00250984	0.22347	0.661704	0.0992
CH	46	1385	1381	2766	5.82722	15.4323	5.4679	9.96435	0.0048576	0.318358	0.548747	0.1815
CH	47	1188	1116	2304	4.78828	9.09252	4.71895	4.37358	0.000889053	0.106653	1.07897	0.0756
CH	48	1006	907	1913	3.96957	6.31027	3.55265	2.75763	0.000933646	0.138906	1.2883	0.0504
CH	49	1279	1296	2575	5.00272	10.8715	5.11671	5.75474	0.00136429	0.169849	0.88913	0.095
CH	50	1244	1360	2604	5.36876	11.7669	5.20371	6.56319	0.00148442	0.143941	0.792863	0.1009
CH	51	1304	1279	2583	5.56821	13.2993	5.72667	7.57259	0.0024161	0.16255	0.756236	0.0921
CH	52	1169	1037	2206	4.57538	8.5646	4.55891	4.00569	0.000752909	0.12194	1.13811	0.0522
CH	53	1107	1027	2134	4.48464	8.19667	3.92711	4.26956	0.000595901	0.0858525	0.919794	0.0541
CH	54	1233	1080	2313	4.5666	10.2413	4.94271	5.29864	0.000609439	0.0578777	0.932827	0.069
CH	55	1259	981	2240	4.75262	9.53457	5.64347	3.8911	0.00192535	0.193306	1.45035	0.0759
CH	56	980	925	1905	4.02691	6.12247	2.66586	3.45661	0.00090377	0.218583	0.771235	0.0424
CH	57	1253	1170	2423	5.00886	10.5742	5.92335	4.65084	0.00164878	0.137689	1.27361	0.0645
CH	58	1363	1227	2590	5.34197	12.5379	5.52187	7.01606	0.00186807	0.146488	0.787033	0.0903
CH	59	1173	870	2043	4.2456	8.24975	5.23928	3.01047	0.00250401	0.30587	1.74035	0.0659
CH	60	1333	1351	2684	5.37451	12.6608	6.02924	6.63158	0.001346	0.150809	0.909172	0.0845
CH	61	1321	1229	2550	5.7367	12.0473	6.26277	5.7845	0.000834881	0.103731	1.08268	0.0713
CH	62	1499	1369	2868	6.02786	16.0419	8.8565	7.18544	0.00197331	0.139145	1.23256	0.0809
CH	63	1356	1289	2645	5.68877	12.4389	6.14546	6.29341	0.00102932	0.131515	0.976491	0.0574
CH	64	1192	985	2177	5.15013	9.09355	5.18507	3.90849	0.00136978	0.188316	1.32662	0.0545
CH	65	1660	1421	3081	6.9011	17.7399	9.89175	7.84819	0.00224903	0.150025	1.26039	0.1334
CH	66	1594	1482	3076	6.36061	18.1289	7.05054	11.0784	0.00437017	0.24718	0.636425	0.1141
CH	67	1945	1707	3652	7.34019	23.7463	12.7696	10.9767	0.00280904	0.122261	1.16334	0.1168
CH	68	1814	1457	3271	7.06854	22.3597	11.3375	11.0223	0.00153504	0.0737426	1.0286	0.1252
CH	69	1473	1302	2775	5.96647	15.4352	7.84648	7.58871	0.000587146	0.0504257	1.03397	0.0856
CH	70	1724	2049	3773	7.53002	26.7356	7.11441	19.6212	0.0135434	0.464319	0.362587	0.1446
CH	71	1404	1249	2653	5.78851	14.0033	6.99109	7.01219	0.000607968	0.0511808	0.996991	0.0708
CH	72	1136	1138	2274	4.66544	8.17287	4.17756	3.99531	0.000933001	0.173976	1.04562	0.0355
CH	73	1055	1067	2122	4.31562	8.69338	3.5452	5.14818	0.00179863	0.225327	0.688632	0.0415
CH	74	1276	1460	2736	6.07098	14.055	6.59765	7.45734	0.00124517	0.0964451	0.884719	0.082
CH	75	1174	1146	2320	4.82341	9.54859	4.30134	5.24725	0.00141543	0.166896	0.819733	0.0487
CH	76	1190	1096	2286	4.79237	9.14247	4.08677	5.05569	0.00148177	0.175665	0.808351	0.049
CH	77	1370	1182	2552	6.10211	13.222	7.10772	6.11425	0.00121449	0.109429	1.16248	0.1046
CH	78	1167	1123	2290	4.43338	8.57978	4.72403	3.85574	0.00114716	0.11302	1.22519	0.0488
CH	79	1304	1246	2550	5.50057	9.53288	4.6959	4.83699	0.000776498	0.128545	0.970831	0.0518
CH	80	1798	1424	3222	6.78867	16.9706	10.8573	6.11331	0.00520634	0.311167	1.77601	0.0975
CH	81	1278	1211	2489	5.12324	10.0714	4.98266	5.08878	0.000769293	0.0924496	0.979146	0.0633
CH	82	1839	1582	3421	7.12549	18.2176	9.50248	8.71514	0.00192654	0.153635	1.09034	0.0608
CH	83	1362	1142	2504	5.12522	10.2824	4.97529	5.3071	0.00061929	0.0903302	0.937477	0.1561
CH	84	1294	1274	2568	5.12823	10.8479	5.44795	5.39992	0.000327764	0.0503574	1.00889	0.0734
CH	85	1752	1475	3227	6.37901	15.6656	7.51056	8.15505	0.00134578	0.143531	0.92097	0.1255
CH	86	1878	1296	3174	6.47421	15.2848	10.0219	5.26294	0.0049809	0.397459	1.90423	0.1224
CH	87	1423	1183	2606	5.61128	11.3667	5.63446	5.7322	0.000424293	0.0566767	0.982948	0.0744
CH	88	1683	1615	3298	6.51911	17.0093	7.28539	9.72396	0.00296199	0.164148	0.749221	0.1431
CH	89	1589	1374	2963	5.66786	13.4889	6.85878	6.63007	0.00130437	0.147584	1.0345	0.0675
CH	90	1505	1489	2994	6.36857	13.045	6.41981	6.6252	0.000701896	0.080607	0.968998	0.0568
CH	91	1949	1725	3674	7.76186	23.8923	10.2757	13.6166	0.00409015	0.210776	0.754646	0.1326
CH	92	1360	1273	2633	6.16998	11.9778	6.40508	5.57274	0.00123805	0.179901	1.14936	0.0709
CH	93	1411	1548	2959	6.93499	14.8105	6.28219	8.52828	0.00248872	0.192548	0.736631	0.1031
CH	94	1097	1122	2219	4.90083	6.44264	3.13489	3.30775	0.000352537	0.0821637	0.947742	0.0294
CH	95	1594	1461	3055	6.53321	11.8086	6.32505	5.48355	0.00116878	0.137205	1.15346	0.0541
CH	96	1408	1503	2911	6.21164	14.2893	5.7279	8.56139	0.00315375	0.276536	0.669039	0.0924
CH	97	1435	1302	2737	6.59556	14.2538	6.58196	7.67186	0.0017404	0.130637	0.857935	0.0684
CH	98	1253	1188	2441	5.55835	7.59175	3.99581	3.59595	0.000701649	0.129715	1.1112	0.036
CH	99	1347	1229	2576	5.58712	9.07302	4.55396	4.51906	0.000502923	0.0789551	1.00772	0.0377
CH	100	1793	1606	3399	7.5942	19.9938	10.2452	9.74857	0.00158934	0.0767196	1.05094	0.0982
CH	101	1510	1520	3030	6.81871	16.4268	9.23807	7.18876	0.00282966	0.139001	1.28507	0.1217
CH	102	1414	1284	2698	6.21709	13.5123	7.21257	6.29969	0.00119991	0.0965609	1.14491	0.0746
CH	103	1332	1327	2659	6.26302	11.8169	5.14216	6.67473	0.00180093	0.169121	0.770393	0.1014
CH	104	1481	1356	2837	6.4996	14.0088	6.39206	7.61671	0.00147751	0.10232	0.839215	0.1085
CH	105	1249	1180	2429	5.52776	10.839	4.8072	6.03184	0.0014007	0.140379	0.796971	0.0729
CH	106	1399	1231	2630	6.17266	13.7468	6.39551	7.35133	0.00137809	0.0843254	0.86998	0.1161
CH	107	1154	1020	2174	4.93899	9.88278	4.71105	5.17173	0.00060867	0.081619	0.910923	0.0713
CH	108	1654	1494	3148	7.20603	14.8624	7.43418	7.42823	0.000917	0.0702711	1.0008	0.0776
CH	109	1577	1365	2942	6.17877	15.3911	6.91112	8.47999	0.00219103	0.133149	0.814992	0.0958
CH	110	1508	1492	3000	6.76739	16.446	9.2304	7.21558	0.00282719	0.146006	1.27923	0.0772
CH	111	1016	1002	2018	4.52929	6.70137	3.22867	3.4727	0.000532044	0.113477	0.929731	0.0508
CH	112	1124	1249	2373	5.18369	9.6489	3.59409	6.05481	0.002596	0.325241	0.593591	0.0766
CH	113	1347	1299	2646	5.90218	11.2967	5.06763	6.22908	0.00135544	0.154017	0.813545	0.0841
CH	114	916	1092	2008	4.49557	6.74021	2.53198	4.20823	0.00180905	0.264825	0.601672	0.0476
CH	115	1015	1088	2103	4.70896	7.13286	3.46355	3.66931	0.000586701	0.0831434	0.943922	0.0569
CH	116	1031	1068	2099	4.55139	7.42826	2.56053	4.86773	0.00251327	0.357222	0.526021	0.0519
CH	117	1057	940	1997	4.61463	6.81814	3.45584	3.3623	0.000493901	0.0947244	1.02782	0.0516
CH	118	1187	999	2186	5.00489	7.65163	3.97962	3.67201	0.000481531	0.0588636	1.08377	0.0487
CH	119	1081	895	1976	4.61547	7.17706	3.79684	3.38022	0.000576762	0.0847829	1.12325	0.0676
CH	120	1127	1073	2200	4.96295	8.24219	4.02643	4.21576	0.000572705	0.110603	0.955088	0.0779
CH	121	862	823	1685	5.6097	12.3258	6.07061	6.25515	0.00109451	0.119951	0.970498	0.0894
CH	122	1090	905	1995	6.53579	16.3021	8.93613	7.366	0.00174597	0.147247	1.21316	0.1003
CH	123	1111	1022	2133	6.83958	18.9448	9.7498	9.195	0.0020402	0.128583	1.06034	0.0928
CH	124	905	969	1874	5.88751	12.8809	4.7979	8.08298	0.00348108	0.30103	0.59358	0.0812
CH	125	800	706	1506	5.16681	9.7674	5.23064	4.53676	0.00135111	0.168154	1.15295	0.0494
CH	126	872	777	1649	5.47568	12.2128	6.46174	5.75102	0.000913284	0.0688151	1.12358	0.0916
CH	127	832	783	1615	5.13818	10.9681	5.72914	5.23891	0.00075611	0.0794915	1.09357	0.0461
CH	128	1033	960	1993	6.69719	18.4174	9.04376	9.37366	0.000565608	0.0489735	0.964806	0.1031
CH	129	840	758	1598	5.06919	11.3368	5.97147	5.36535	0.00103043	0.0961357	1.11297	0.0562
CH	130	953	996	1949	6.22697	15.418	8.33281	7.08516	0.00174587	0.154337	1.17609	0.1445
CH	131	1167	1063	2230	7.04904	21.5685	11.907	9.66147	0.00275755	0.135109	1.23242	0.1406
CH	132	1131	981	2112	7.31169	15.7928	9.59991	6.19286	0.00378961	0.258006	1.55016	0.1612
CH	133	763	736	1499	4.90934	8.70956	4.69924	4.01032	0.00101218	0.13641	1.17179	0.0785
CH	134	1174	1141	2315	6.659	19.1874	11.7204	7.46705	0.00456086	0.240733	1.56962	0.1188
CH	135	799	751	1550	5.14831	9.86471	4.20899	5.65571	0.00160534	0.19999	0.744201	0.0694
CH	136	731	668	1399	4.71202	7.35789	4.11404	3.24385	0.00118009	0.170316	1.26826	0.0437
CH	137	405	419	824	2.60058	3.14945	1.33567	1.81378	0.000517784	0.210404	0.736398	0.0149
CH	138	609	427	1036	3.7385	4.2507	2.6122	1.63849	0.00116875	0.336894	1.59427	0.0356
CH	139	594	551	1145	3.95141	5.00941	2.29237	2.71703	0.000610578	0.162475	0.843705	0.0309
CH	140	496	406	902	2.91823	3.30335	2.03205	1.2713	0.000820769	0.30039	1.5984	0.0181
CH	141	440	464	904	3.09281	3.1527	1.51409	1.6386	0.000213109	0.114844	0.924014	0.0265
CH	142	618	592	1210	3.81736	6.82797	3.261	3.56697	0.000485289	0.0866017	0.914219	0.0276
CH	143	633	626	1259	4.32765	5.85857	2.42154	3.43704	0.00115271	0.198847	0.704542	0.0297
CH	144	609	563	1172	3.5023	5.62775	3.23901	2.38874	0.000943442	0.21005	1.35595	0.0226
CH	145	731	638	1369	4.58744	7.19858	4.45373	2.74485	0.00183188	0.296201	1.62258	0.0461
CH	146	702	526	1228	4.60891	5.88141	2.85959	3.02182	0.000247792	0.0658074	0.946314	0.0207
CH	147	663	606	1269	4.28276	7.26904	4.4342	2.83484	0.00167654	0.251038	1.56418	0.0548
CH	148	760	654	1414	4.15506	6.84589	3.77327	3.07262	0.00105657	0.163409	1.22803	0.0619
CH	149	466	488	954	3.28914	3.45918	1.623	1.83618	0.00040011	0.115797	0.883905	0.0128
CH	150	595	496	1091	3.67919	5.11877	2.81648	2.30229	0.000810423	0.186383	1.22334	0.0378
JD	1	906	905	1811	4.07428	6.0834	2.92357	3.15983	0.000355651	0.0753437	0.925229	0.0218
JD	2	1155	1063	2218	4.84236	8.8619	4.35157	4.51034	0.00176057	0.257374	0.964798	0.0374
JD	3	1480	1279	2759	5.68171	12.0832	6.85667	5.2265	0.00228463	0.233406	1.3119	0.0472
JD	4	1384	1352	2736	5.73065	14.0134	7.09751	6.91586	0.00153532	0.173021	1.02627	0.0612
JD	5	1335	1220	2555	5.80557	11.7963	6.76806	5.02821	0.00214706	0.15742	1.34602	0.044
JD	6	1695	1743	3438	7.367	19.6795	9.67134	10.0082	0.00150386	0.105598	0.966345	0.0864
JD	7	1156	1259	2415	5.07453	8.66732	3.04071	5.62661	0.002738	0.328675	0.540416	0.0336
JD	8	1172	1291	2463	4.77166	9.2811	4.45985	4.82125	0.000857008	0.109852	0.92504	0.0296
JD	9	1459	1519	2978	6.34975	12.5021	6.62675	5.87535	0.00111445	0.124498	1.12789	0.0548
JD	10	1005	1267	2272	4.86068	9.319	2.82489	6.4941	0.00378043	0.467888	0.434994	0.0348
JD	11	1551	1460	3011	6.36422	12.6528	6.38453	6.26823	0.000971681	0.105364	1.01855	0.0917
JD	12	968	1143	2111	4.40639	7.94774	3.87522	4.07252	0.000512749	0.0896419	0.951552	0.043
JD	13	1129	1241	2370	4.81504	6.87256	3.63564	3.23693	0.000898739	0.229313	1.12318	0.0705
JD	14	1167	1203	2370	4.79672	6.95051	3.56611	3.3844	0.000913981	0.252924	1.05369	0.0361
JD	15	1030	1016	2046	4.43931	6.64415	2.81012	3.83403	0.00119878	0.2049	0.732943	0.0368
JD	16	1271	1251	2522	5.30684	9.68449	4.68062	5.00387	0.000534284	0.0795736	0.935399	0.0356
JD	17	1345	1316	2661	5.13952	11.8741	5.00325	6.87088	0.00206946	0.206503	0.728182	0.0753
JD	18	1658	1540	3198	6.52977	17.1552	9.26968	7.88547	0.00181036	0.110732	1.17554	0.1155
JD	19	1286	1246	2532	5.46162	9.78634	4.77559	5.01075	0.000687599	0.131042	0.953069	0.0587
JD	20	1241	1279	2520	5.03274	10.8284	5.44301	5.3854	0.000896946	0.126722	1.0107	0.0671
JD	21	1108	1028	2136	4.3257	8.22467	4.26876	3.95591	0.000787598	0.134214	1.07908	0.0393
JD	22	1352	1380	2732	5.59002	12.7908	5.70851	7.08226	0.0015537	0.130915	0.80603	0.0753
JD	23	1429	1273	2702	5.63132	13.2949	6.37117	6.92371	0.000970878	0.0875386	0.920196	0.0665
JD	24	1436	1340	2776	5.24793	15.7966	8.49238	7.30424	0.00168934	0.121415	1.16266	0.0926
JD	25	1613	1409	3022	6.10435	12.7703	8.46146	4.30882	0.00450832	0.36696	1.96375	0.0645
JD	26	1101	1195	2296	4.83643	9.24202	3.48005	5.76197	0.00244223	0.263199	0.60397	0.0504
JD	27	1091	1061	2152	4.44362	8.59878	4.26679	4.33199	0.000415219	0.0991446	0.984948	0.0368
JD	28	930	927	1857	3.34724	6.22401	3.27958	2.94444	0.000860279	0.181147	1.11382	0.0533
JD	29	952	988	1940	3.96365	7.42038	3.84317	3.57721	0.000480425	0.09437	1.07435	0.0428
JD	30	696	767	1463	3.12908	4.00367	1.59141	2.41225	0.0008656	0.231436	0.659722	0.0167
JD	31	982	1166	2148	4.81709	7.03677	3.48429	3.55248	0.000384213	0.0745632	0.980805	0.0309
JD	32	1076	1232	2308	4.84971	9.22026	3.9616	5.25866	0.0015698	0.162924	0.753348	0.0396
JD	33	1046	1121	2167	4.79255	6.46113	2.98004	3.4811	0.000818892	0.129572	0.856063	0.0318
JD	34	1296	1298	2594	5.27235	11.1252	5.98657	5.13863	0.00100209	0.127795	1.16501	0.0448
JD	35	1080	1102	2182	4.60258	8.41883	4.38466	4.03417	0.00054127	0.0816151	1.08688	0.0466
JD	36	1036	967	2003	4.41595	6.09479	2.90646	3.18832	0.00048983	0.0996879	0.911596	0.0281
JD	37	1094	1026	2120	4.39774	7.41261	4.02853	3.38408	0.000828598	0.122254	1.19044	0.0393
JD	38	873	901	1774	4.07212	5.31276	2.61473	2.69804	0.000288807	0.0682041	0.969121	0.021
JD	39	1044	1037	2081	4.74869	8.43796	3.576	4.86196	0.00165879	0.198562	0.735506	0.0368
JD	40	1046	1031	2077	4.30961	8.52568	4.62834	3.89734	0.000958393	0.134404	1.18756	0.0363
JD	41	1133	1152	2285	4.9184	10.1842	4.80304	5.38114	0.000771141	0.0940554	0.89257	0.0226
JD	42	871	883	1754	3.94387	5.90956	2.40054	3.50901	0.00120537	0.202046	0.684108	0.0352
JD	43	1143	1186	2329	4.29239	9.29316	4.36752	4.92563	0.000786944	0.0899891	0.886693	0.0333
JD	44	915	920	1835	3.84552	6.36047	3.28927	3.07119	0.000516147	0.0692152	1.07101	0.0592
JD	45	1449	1336	2785	5.51309	12.2335	5.68213	6.55133	0.0013345	0.138376	0.867325	0.0317
JD	46	679	596	1275	2.88432	3.68302	2.08408	1.59894	0.000567469	0.165044	1.30341	0.0201
JD	47	876	806	1682	3.54779	5.66793	2.82708	2.84084	0.000401246	0.10232	0.995156	0.0281
JD	48	854	787	1641	3.50763	5.86561	2.84416	3.02145	0.000247765	0.043866	0.941325	0.0289
JD	49	693	720	1413	2.94719	4.1396	1.79981	2.33979	0.000642123	0.194579	0.769219	0.0351
JD	50	978	931	1909	3.87141	6.45139	3.49753	2.95386	0.000650369	0.0920718	1.18405	0.0468
JD	51	896	1044	1940	4.31633	7.20635	2.5861	4.62025	0.00232841	0.294203	0.559732	0.0289
JD	52	1075	1327	2402	4.27722	11.4376	4.54584	6.89172	0.00248171	0.277625	0.65961	0.0469
JD	53	1094	1216	2310	4.83359	9.15566	3.79759	5.35808	0.00183058	0.214903	0.708759	0.0285
JD	54	1324	1470	2794	5.98728	14.4724	6.47308	7.99928	0.00245883	0.264897	0.809207	0.0486
JD	55	1133	1031	2164	4.27383	9.32339	5.34571	3.97769	0.00159853	0.173463	1.34392	0.0283
JD	56	877	910	1787	3.94465	6.14976	2.66445	3.48531	0.000956925	0.157121	0.764481	0.0494
JD	57	1125	1123	2248	4.82335	7.62643	4.43134	3.19509	0.00139663	0.234096	1.38692	0.0124
JD	58	1112	994	2106	4.39059	8.65132	5.25503	3.39629	0.00210095	0.254566	1.54729	0.0242
JD	59	1310	1284	2594	5.24281	11.6808	5.32917	6.35163	0.00141282	0.108036	0.839024	0.022
JD	60	1439	1423	2862	5.88248	14.1906	6.8645	7.32607	0.0012927	0.13569	0.936996	0.0182
JD	61	1090	1088	2178	4.46143	7.2359	3.85929	3.37661	0.000908699	0.185709	1.14295	0.0315
JD	62	876	954	1830	3.88434	5.78806	2.7745	3.01356	0.000523842	0.108223	0.92067	0.0382
JD	63	925	1144	2069	4.49057	7.68653	3.44869	4.23784	0.00104067	0.189291	0.813783	0.0318
JD	64	803	888	1691	3.50837	4.75809	2.34499	2.4131	0.000553227	0.151462	0.971775	0.0355
JD	65	957	1062	2019	4.02506	7.13392	3.07115	4.06276	0.00136421	0.268851	0.755927	0.0248
JD	66	1161	1163	2324	4.71194	10.7212	5.24592	5.47527	0.000538569	0.0804169	0.958111	0.0396
JD	67	918	915	1833	3.56353	6.65368	3.09803	3.55565	0.000736893	0.123385	0.871299	0.0595
JD	68	1417	1021	2438	4.66968	11.0769	7.71338	3.36355	0.00459778	0.433727	2.29323	0.0363
JD	69	939	995	1934	4.00068	7.57702	3.76963	3.80739	0.00105546	0.181152	0.990082	0.05
JD	70	1031	1072	2103	4.59314	7.8416	4.7238	3.1178	0.00173321	0.267536	1.51511	0.0447
JD	71	1408	1455	2863	5.84234	17.7171	7.50111	10.216	0.00327106	0.165464	0.734254	0.0402
JD	72	1307	1234	2541	5.28368	13.4847	7.168	6.31672	0.000952981	0.115164	1.13477	0.0984
JD	73	1018	1177	2195	4.95412	8.20908	3.7088	4.50028	0.00121257	0.167093	0.824125	0.0672
JD	74	1139	1174	2313	4.24378	10.7611	5.46961	5.29144	0.00121371	0.143833	1.03367	0.045
JD	75	727	810	1537	3.39631	4.77104	1.75319	3.01786	0.00135407	0.296261	0.580937	0.0463
JD	76	1269	1213	2482	4.6979	13.0336	6.47159	6.56205	0.000654197	0.0916705	0.986215	0.022
JD	77	1024	985	2009	3.99928	9.043	4.86746	4.17554	0.00101958	0.12531	1.16571	0.0636
JD	78	1424	1243	2667	4.48765	14.6302	7.15189	7.47827	0.00151566	0.151572	0.956356	0.048
JD	79	1658	1462	3120	6.05994	21.1876	12.2625	8.92512	0.00360905	0.175455	1.37393	0.0676
JD	80	1528	1643	3171	6.58831	18.5003	8.3974	10.1029	0.00206265	0.112001	0.83119	0.1241
JD	81	1088	1138	2226	4.75393	8.22149	3.95895	4.26254	0.000558871	0.0793624	0.928776	0.1045
JD	82	944	1104	2048	4.20988	9.91723	4.29187	5.62536	0.00138588	0.173903	0.76295	0.0456
JD	83	989	999	1988	4.04836	8.15886	4.49415	3.6647	0.00114083	0.159486	1.22633	0.0451
JD	84	813	864	1677	3.49086	4.68432	1.87045	2.81387	0.00108951	0.282804	0.664727	0.061
JD	85	806	892	1698	3.30751	5.75902	2.49275	3.26627	0.000921686	0.155574	0.763178	0.0251
JD	86	994	1015	2009	4.36724	7.03421	3.18227	3.85194	0.00101473	0.220819	0.826149	0.0339
JD	87	898	756	1654	3.78761	4.29702	2.67435	1.62267	0.00112629	0.288323	1.64812	0.0585
JD	88	1100	1125	2225	4.67058	9.39101	4.23926	5.15174	0.00109893	0.122395	0.822879	0.0358
JD	89	843	918	1761	3.76742	4.12422	2.05471	2.06951	0.000241604	0.0906087	0.99285	0.0806
JD	90	799	829	1628	3.60997	4.93064	2.54517	2.38547	0.000413798	0.108453	1.06695	0.026
JD	91	1484	1384	2868	6.09653	14.0833	7.42946	6.65385	0.001627	0.117687	1.11656	0.027
JD	92	1031	1123	2154	4.40075	9.4034	4.61585	4.78755	0.000868839	0.143821	0.964136	0.0948
JD	93	1035	1148	2183	4.79418	7.12144	3.89302	3.22841	0.000988084	0.154147	1.20586	0.0468
JD	94	1258	1262	2520	5.43451	10.8582	5.3801	5.4781	0.000904954	0.0965326	0.982109	0.0419
JD	95	1261	1220	2481	5.37425	10.3633	5.06483	5.2985	0.00129886	0.175349	0.955899	0.0508
JD	96	1351	1444	2795	6.0041	15.7234	7.43037	8.29303	0.00138229	0.0785473	0.895977	0.0497
JD	97	1219	1331	2550	5.65095	11.186	4.22162	6.96442	0.00312018	0.256398	0.606169	0.1195
JD	98	1310	1186	2496	5.22492	11.5928	6.73997	4.85285	0.00229348	0.147279	1.38887	0.0796
JD	99	1186	1154	2340	4.60549	10.6963	4.81408	5.88225	0.00180388	0.226817	0.818407	0.0767
JD	100	1179	1101	2280	4.77499	8.39039	4.05769	4.3327	0.000765894	0.143687	0.936527	0.0571
JD	101	993	1053	2046	3.80601	7.73606	3.49789	4.23816	0.000962038	0.144236	0.825332	0.0466
JD	102	1169	1121	2290	5.20033	10.0204	5.57817	4.44219	0.00131146	0.147806	1.25572	0.0344
JD	103	1679	1325	3004	6.15598	17.2494	10.7656	6.48382	0.00495413	0.308148	1.66038	0.0406
JD	104	1018	915	1933	4.10225	6.21195	3.45305	2.7589	0.000820381	0.120782	1.2516	0.0703
JD	105	1021	1189	2210	4.75453	8.41344	3.0459	5.36754	0.00248844	0.349077	0.567467	0.0246
JD	106	861	997	1858	3.96434	6.01528	2.63842	3.37685	0.000808135	0.181673	0.781325	0.0256
JD	107	943	1218	2161	4.35647	7.69115	2.54727	5.14388	0.00269428	0.428527	0.495203	0.0235
JD	108	937	855	1792	3.68794	6.70388	3.57078	3.1331	0.000755643	0.11197	1.1397	0.0242
JD	109	791	836	1627	3.60414	5.19387	2.23831	2.95556	0.000801671	0.159078	0.757321	0.0206
JD	110	1015	932	1947	4.20247	5.36052	2.61268	2.74784	0.000271345	0.058196	0.950811	0.0204
JD	111	891	720	1611	3.83447	5.14749	2.44824	2.69925	0.000383125	0.125674	0.90701	0.0202
JD	112	1250	1414	2664	5.03695	10.3949	4.23063	6.16431	0.00220949	0.206451	0.686311	0.0252
JD	113	1225	1243	2468	5.01677	8.79146	5.01061	3.78085	0.00157846	0.229454	1.32526	0.0494
JD	114	974	1033	2007	4.01869	7.12364	3.37026	3.75338	0.000611745	0.0886146	0.897926	0.0344
JD	115	1054	1115	2169	4.41313	8.2135	3.91272	4.30078	0.000774413	0.115784	0.90977	0.0312
JD	116	1290	1508	2798	5.91155	13.9504	6.29974	7.65064	0.00154688	0.148679	0.823427	0.0419
JD	117	1549	1281	2830	5.48768	16.2097	8.94862	7.26104	0.00208207	0.144776	1.23242	0.0716
JD	118	1215	1218	2433	5.03105	10.1647	4.59012	5.5746	0.00117835	0.147438	0.8234	0.0861
JD	119	1296	1413	2709	5.7098	11.2206	5.4107	5.80987	0.00146356	0.177162	0.931295	0.0402
JD	120	1132	1263	2395	4.74641	10.9951	4.78896	6.2061	0.0016528	0.1509	0.771655	0.0583
JD	121	535	544	1079	3.66824	4.55056	2.40531	2.14525	0.000384002	0.12116	1.12122	0.0254
JD	122	510	508	1018	3.2825	4.07961	1.98585	2.09376	0.000244465	0.0472148	0.948459	0.0127
JD	123	569	504	1073	3.24757	5.4704	2.86629	2.60411	0.000331986	0.102527	1.10068	0.0143
JD	124	566	515	1081	3.47652	3.99996	2.33334	1.66662	0.00076658	0.181546	1.40005	0.0121
JD	125	596	507	1103	3.54009	5.2345	2.79529	2.43921	0.000505676	0.117508	1.14598	0.0168
JD	126	599	618	1217	3.72443	5.254	2.81156	2.44244	0.000468839	0.125793	1.15113	0.0197
JD	127	651	541	1192	4.05109	7.38893	3.7899	3.59903	0.000438727	0.0720435	1.05303	0.0455
JD	128	475	534	1009	3.30238	3.94846	1.75935	2.18911	0.000557488	0.15998	0.803684	0.019
JD	129	532	569	1101	3.28812	4.61471	2.0463	2.5684	0.000657093	0.192724	0.796721	0.0321
JD	130	462	548	1010	3.62342	4.22946	1.60636	2.6231	0.00109143	0.290453	0.612389	0.0178
JD	131	552	594	1146	3.54797	4.74837	2.14795	2.60042	0.000578687	0.113374	0.826001	0.0224
JD	132	580	609	1189	3.80574	4.79242	2.14393	2.64849	0.000631811	0.142379	0.809493	0.0202
JD	133	518	493	1011	3.40172	4.32606	2.58859	1.73747	0.000920125	0.223933	1.48986	0.0153
JD	134	583	620	1203	3.71622	5.34452	2.66171	2.68281	0.000692919	0.173222	0.992134	0.0255
JD	135	489	566	1055	3.74231	4.16073	1.70144	2.45929	0.000815379	0.23461	0.691843	0.0166
JD	136	1064	1085	2149	7.29474	17.5792	8.75981	8.81943	0.00153687	0.118574	0.993239	0.088
JD	137	1052	1141	2193	7.2094	17.8567	10.8832	6.97343	0.00424274	0.286573	1.56067	0.084
JD	138	792	817	1609	4.9901	11.4821	5.60037	5.88174	0.000967685	0.0899315	0.952164	0.0556
JD	139	993	993	1986	6.62484	16.1377	8.86881	7.26892	0.00206045	0.100752	1.2201	0.0702
JD	140	1013	1027	2040	6.62549	16.1287	8.06011	8.06859	0.00155022	0.116089	0.998949	0.0665
JD	141	738	835	1573	4.94757	10.9112	4.2173	6.69393	0.00263985	0.269963	0.630018	0.0604
JD	142	897	1253	2150	6.80334	22.3406	8.10253	14.2381	0.00661965	0.297	0.569076	0.0973
JD	143	944	1084	2028	7.18871	15.6976	7.9038	7.79383	0.000951539	0.0784105	1.01411	0.0845
JD	144	1019	1141	2160	7.08105	18.6497	10.0027	8.64695	0.00183863	0.104816	1.15679	0.0703
JD	145	1120	1031	2151	6.89878	18.3447	10.1756	8.16915	0.00246109	0.135181	1.24561	0.079
JD	146	867	876	1743	5.5183	12.9364	6.77102	6.16543	0.00110798	0.120901	1.09822	0.0683
JD	147	1164	1348	2512	8.77326	23.6552	9.62044	14.0348	0.00532752	0.210879	0.685472	0.1088
JD	148	849	858	1707	5.28024	14.1705	7.02522	7.14526	0.000926983	0.0760956	0.9832	0.0698
JD	149	942	941	1883	6.27189	14.6848	6.94971	7.73512	0.000988933	0.0819911	0.898462	0.0631
JD	150	1039	1177	2216	7.7246	15.8172	8.02715	7.79001	0.00138237	0.139513	1.03044	0.0761
YX	1	765	778	1543	5.31014	10.7471	5.76331	4.98384	0.000846424	0.105302	1.1564	0.0946
YX	2	926	978	1904	6.28108	14.9854	7.40495	7.5804	0.00154426	0.130779	0.976854	0.0956
YX	3	903	913	1816	6.20732	13.0441	5.78465	7.25947	0.00162783	0.159533	0.796841	0.1061
YX	4	855	830	1685	5.52063	12.9104	6.91084	5.99952	0.00103444	0.0988811	1.1519	0.0994
YX	5	1190	1065	2255	7.32011	25.3356	12.5672	12.7683	0.00191555	0.107568	0.984252	0.1415
YX	6	746	726	1472	5.09231	9.62805	4.91043	4.71762	0.000579393	0.0718726	1.04087	0.0825
YX	7	842	792	1634	5.34966	10.7658	5.46622	5.29955	0.000656544	0.0719492	1.03145	0.0534
YX	8	876	917	1793	5.68538	13.5982	6.12332	7.47492	0.00154498	0.119377	0.819181	0.0708
YX	9	906	745	1651	5.16978	14.458	8.09678	6.36119	0.00208387	0.150357	1.27284	0.1538
YX	10	749	789	1538	5.23452	10.476	5.51781	4.95819	0.00108534	0.132057	1.11287	0.1084
YX	11	1199	1252	2451	8.71223	23.1987	9.65572	13.543	0.00427343	0.183408	0.712969	0.2087
YX	12	1061	1084	2145	7.60548	18.8301	7.45746	11.3726	0.00444893	0.240931	0.655737	0.1306
YX	13	1123	996	2119	7.56514	18.0284	8.78942	9.23894	0.000735304	0.0672397	0.951346	0.0992
YX	14	1344	1191	2535	8.83638	25.088	14.5476	10.5403	0.00474918	0.184901	1.38019	0.1595
YX	15	1223	1059	2282	7.89992	19.921	12.1061	7.81496	0.00484837	0.22915	1.54909	0.1208
YX	16	1142	1177	2319	8.33738	18.4624	8.43987	10.0226	0.00215437	0.123184	0.842087	0.1152
YX	17	1084	977	2061	7.4429	17.7852	10.4689	7.31629	0.00344378	0.182009	1.4309	0.12
YX	18	1142	1029	2171	7.83279	16.2868	9.68557	6.6012	0.00330315	0.27092	1.46725	0.1171
YX	19	1139	1047	2186	8.27786	16.3135	7.58693	8.72655	0.00160573	0.137415	0.869408	0.1103
YX	20	1905	1982	3887	9.12677	23.7683	10.8311	12.9373	0.00333249	0.124314	0.8372	0.1393
YX	21	1129	935	2064	7.09033	19.3544	9.86932	9.48513	0.00156061	0.0867025	1.0405	0.0804
YX	22	1691	1408	3099	10.6	40.3317	14.5351	25.7966	0.0132402	0.270106	0.563448	0.24
YX	23	1403	1292	2695	8.8107	33.2251	16.5589	16.6662	0.00118503	0.0520424	0.993562	0.172
YX	24	1085	993	2078	5.99838	23.0525	13.1778	9.8747	0.00346063	0.203379	1.3345	0.1431
YX	25	1353	1112	2465	8.06011	22.3379	11.8148	10.523	0.00173681	0.103762	1.12276	0.1708
YX	26	1250	1421	2671	8.61264	28.4706	9.87908	18.5915	0.00954515	0.336819	0.531376	0.1832
YX	27	1308	1220	2528	8.70216	26.3211	13.7751	12.546	0.00244877	0.126214	1.09797	0.1825
YX	28	1259	1349	2608	8.69719	24.7697	10.7098	14.0599	0.00388992	0.183921	0.761729	0.1676
YX	29	878	957	1835	6.85193	12.144	4.42364	7.72031	0.00361678	0.279031	0.572987	0.0628
YX	30	1532	1327	2859	6.61296	14.9779	8.74061	6.23727	0.00292686	0.178524	1.40135	0.0755
YX	31	835	891	1726	5.54924	10.2643	3.97069	6.29356	0.00249605	0.261946	0.630913	0.0414
YX	32	662	689	1351	4.12992	8.32615	4.13626	4.18989	0.000336866	0.0756232	0.987202	0.0392
YX	33	1030	986	2016	6.44847	20.2094	10.1306	10.0788	0.00116802	0.10256	1.00514	0.0997
YX	34	855	861	1716	5.6086	11.9434	6.31301	5.63038	0.000918485	0.116054	1.12124	0.0678
YX	35	744	820	1564	5.10874	9.20001	4.17428	5.02573	0.00107181	0.129111	0.830582	0.0493
YX	36	1142	1006	2148	6.94646	18.4186	11.6205	6.79808	0.00521861	0.292798	1.70938	0.0944
YX	37	693	675	1368	4.68508	9.70068	5.48319	4.21749	0.0014113	0.170053	1.30011	0.0511
YX	38	651	651	1302	4.40164	8.01398	4.15404	3.85994	0.000422483	0.0555824	1.07619	0.0378
YX	39	816	828	1644	5.7316	9.36312	4.28038	5.08275	0.000910932	0.106732	0.842139	0.0535
YX	40	821	775	1596	4.9586	9.99886	5.24201	4.75685	0.000770948	0.0697917	1.10199	0.047
YX	41	1309	1200	2509	8.03963	28.0678	15.5421	12.5257	0.00369785	0.144223	1.24082	0.1557
YX	42	1186	1133	2319	7.47784	22.8737	9.14637	13.7274	0.00506182	0.260071	0.666288	0.1054
YX	43	972	1036	2008	6.46454	18.6317	7.33096	11.3008	0.00439231	0.250465	0.648714	0.0755
YX	44	977	1038	2015	6.60327	18.7509	7.0295	11.7214	0.00486354	0.296653	0.599713	0.0731
YX	45	885	1053	1938	5.94764	16.75	5.30964	11.4403	0.00633539	0.417556	0.464117	0.0751
YX	46	866	747	1613	5.37163	12.0483	6.77972	5.26858	0.00164413	0.152051	1.28682	0.0664
YX	47	897	933	1830	6.32581	13.7806	6.17255	7.60808	0.00157895	0.109546	0.811315	0.0551
YX	48	957	837	1794	6.15456	13.7211	8.87994	4.84115	0.00422313	0.324864	1.83426	0.0532
YX	49	1065	957	2022	6.88131	19.4042	9.34643	10.0577	0.00138872	0.0861074	0.929277	0.0913
YX	50	1671	1465	3136	7.17266	18.941	10.9061	8.0349	0.0031561	0.16209	1.35735	0.0621
YX	51	619	624	1243	3.94344	6.51481	3.24275	3.27206	0.000300015	0.0606904	0.991042	0.0266
YX	52	780	752	1532	5.76632	9.74988	4.30885	5.44103	0.00152105	0.169525	0.791918	0.0419
YX	53	691	629	1320	4.46564	7.88464	3.47455	4.41009	0.00117311	0.163544	0.787865	0.0341
YX	54	788	747	1535	5.06662	10.3556	5.38322	4.97242	0.000668657	0.0784426	1.08261	0.0515
YX	55	660	664	1324	4.53877	6.19352	3.4296	2.76392	0.000768532	0.155352	1.24085	0.0241
YX	56	691	722	1413	4.43284	8.29122	3.46907	4.82215	0.00162042	0.195185	0.719402	0.0392
YX	57	703	628	1331	4.48627	7.8157	4.05743	3.75827	0.000743017	0.12569	1.0796	0.0383
YX	58	666	713	1379	4.68881	8.78411	3.65117	5.13294	0.00165652	0.200487	0.711322	0.0479
YX	59	674	606	1280	4.31352	7.04961	4.15362	2.89599	0.00145721	0.199768	1.43427	0.0292
YX	60	779	805	1584	5.18362	11.5283	4.70808	6.82022	0.00230949	0.242875	0.690313	0.0712
YX	61	821	859	1680	5.57979	10.0183	4.80985	5.20842	0.000823991	0.088045	0.923475	0.0424
YX	62	1058	1064	2122	7.12689	18.248	9.27479	8.97316	0.00109359	0.0902189	1.03361	0.1062
YX	63	953	1006	1959	6.68283	15.4991	7.30156	8.19755	0.00123617	0.110603	0.8907	0.0744
YX	64	994	1082	2076	7.04854	18.3189	8.31727	10.0017	0.00223086	0.165387	0.831589	0.1017
YX	65	770	626	1396	4.39816	6.09693	4.27671	1.82022	0.00268146	0.467877	2.34956	0.0246
YX	66	606	514	1120	3.66532	6.89677	3.5091	3.38767	0.000526311	0.107567	1.03584	0.0321
YX	67	824	826	1650	5.26753	10.6662	5.16605	5.50018	0.000943949	0.120629	0.939252	0.0588
YX	68	722	715	1437	4.7393	9.74739	5.41261	4.33478	0.00114166	0.145076	1.24865	0.0414
YX	69	773	779	1552	5.20849	8.51152	4.38705	4.12447	0.000736911	0.0836911	1.06367	0.0435
YX	70	1043	1036	2079	4.84093	9.52181	5.07546	4.44635	0.000742802	0.09244	1.14149	0.0441
YX	71	754	765	1519	5.00816	9.04511	3.53967	5.50544	0.00208713	0.268173	0.642942	0.046
YX	72	974	996	1970	6.54409	16.431	8.08382	8.34718	0.000993971	0.0832447	0.96845	0.0947
YX	73	856	641	1497	5.13174	8.35768	4.91398	3.4437	0.00179569	0.20453	1.42695	0.0446
YX	74	603	701	1304	4.33787	7.77449	3.15992	4.61458	0.00152847	0.216565	0.684769	0.0346
YX	75	704	702	1406	4.58906	8.86236	4.18254	4.67982	0.00060927	0.0787319	0.89374	0.0447
YX	76	892	796	1688	6.10328	11.5856	5.96806	5.61754	0.00102934	0.131506	1.0624	0.0704
YX	77	754	877	1631	5.75365	11.0919	4.81109	6.28076	0.00179702	0.160909	0.766003	0.0569
YX	78	1019	948	1967	6.19799	17.4878	9.38729	8.10052	0.00144293	0.0970727	1.15885	0.088
YX	79	942	996	1938	6.72501	13.8719	6.12141	7.75053	0.00180165	0.191479	0.789806	0.0896
YX	80	879	867	1746	5.61259	12.572	6.12177	6.4502	0.00106822	0.095625	0.949082	0.0439
YX	81	773	751	1524	5.00579	10.5872	4.77063	5.81657	0.00144003	0.16812	0.820179	0.0451
YX	82	859	850	1709	5.96449	13.6814	6.83864	6.84276	0.000551267	0.0487892	0.999397	0.0547
YX	83	975	925	1900	6.22242	12.2433	6.4432	5.80015	0.00116842	0.116011	1.11087	0.0485
YX	84	877	764	1641	5.10742	11.0798	6.02049	5.05935	0.00105095	0.121532	1.18997	0.0453
YX	85	922	862	1784	5.71336	10.187	5.88891	4.29811	0.00185803	0.209193	1.37012	0.0399
YX	86	977	917	1894	6.14742	12.4185	6.81134	5.60717	0.00156617	0.119294	1.21475	0.0462
YX	87	871	855	1726	5.73156	11.2557	5.72984	5.52586	0.000503856	0.0670503	1.03691	0.0456
YX	88	864	869	1733	5.92911	11.547	5.64395	5.90304	0.000500671	0.0487318	0.95611	0.0572
YX	89	854	844	1698	6.05569	12.3106	6.78898	5.52157	0.00142093	0.122936	1.22954	0.0488
YX	90	704	663	1367	4.6923	8.66262	4.81498	3.84764	0.00103407	0.147165	1.25141	0.0328
YX	91	849	838	1687	5.59079	11.0015	5.19149	5.81003	0.000745445	0.0753392	0.89354	0.0496
YX	92	792	703	1495	5.48242	9.93931	5.28217	4.65713	0.000786632	0.0929136	1.13421	0.0492
YX	93	849	749	1598	5.87999	10.1121	5.38331	4.72876	0.000831378	0.0904894	1.13842	0.0432
YX	94	723	678	1401	4.94434	7.91245	4.49711	3.41534	0.00117102	0.163038	1.31674	0.0427
YX	95	783	755	1538	5.15876	9.79628	4.8471	4.94918	0.000491988	0.0557407	0.979374	0.0473
YX	96	732	705	1437	4.81823	8.57251	3.90332	4.66919	0.000901363	0.108307	0.835975	0.038
YX	97	811	804	1615	5.50183	10.7578	4.87035	5.88748	0.00112706	0.132965	0.827239	0.0504
YX	98	1011	762	1773	6.03031	13.3821	9.17118	4.21095	0.00520165	0.397202	2.17794	0.0695
YX	99	734	639	1373	4.97366	8.02917	4.55767	3.4715	0.00122933	0.154893	1.31288	0.0334
YX	100	764	882	1646	5.69101	10.6712	3.08525	7.58595	0.00471291	0.456492	0.406706	0.0553
YX	101	1083	1016	2099	6.84855	19.2616	9.33579	9.9258	0.001158	0.0630164	0.940558	0.0748
YX	102	1162	1011	2173	6.79334	19.798	9.45887	10.3391	0.00211102	0.1719	0.91486	0.0853
YX	103	1315	1184	2499	8.57095	27.3561	11.558	15.7981	0.00473588	0.175624	0.731607	0.1304
YX	104	944	918	1862	6.04487	15.5099	7.4653	8.0446	0.000891339	0.0619457	0.927989	0.0628
YX	105	837	771	1608	5.07048	12.2581	6.05411	6.204	0.000507954	0.0433556	0.97584	0.0429
YX	106	1284	1133	2417	7.57066	26.8449	13.1829	13.662	0.0019257	0.0984613	0.964936	0.1061
YX	107	1313	1050	2363	7.42526	24.1808	13.6669	10.5139	0.00338561	0.158446	1.29989	0.0942
YX	108	863	903	1766	5.26061	13.5023	6.4004	7.10188	0.000859065	0.06599	0.901225	0.0624
YX	109	779	751	1530	5.08561	10.0727	4.82469	5.24798	0.000602639	0.0773618	0.919342	0.0394
YX	110	975	842	1817	5.65526	13.5423	8.06444	5.47789	0.00279842	0.217321	1.47218	0.05
YX	111	904	1066	1970	3.9798	7.99116	3.07658	4.91458	0.00190186	0.26368	0.62601	0.0642
YX	112	1199	984	2183	4.52646	8.83795	4.91762	3.92033	0.00107318	0.157174	1.25439	0.0543
YX	113	986	990	1976	3.77622	5.67828	2.42665	3.25163	0.000881964	0.176334	0.746286	0.0632
YX	114	1112	1021	2133	4.48322	10.0591	5.06577	4.99328	0.00038258	0.0490253	1.01452	0.0508
YX	115	1534	1450	2984	6.43097	12.588	6.0638	6.52422	0.000856721	0.0905313	0.929429	0.0842
YX	116	1102	943	2045	4.14094	6.89412	3.90494	2.98918	0.000974925	0.186904	1.30636	0.0539
YX	117	1054	989	2043	4.05258	6.5472	3.28663	3.26057	0.0004295	0.0890415	1.00799	0.0249
YX	118	940	860	1800	3.73722	5.84636	3.21549	2.63087	0.000839041	0.132909	1.22222	0.0427
YX	119	1227	1076	2303	5.0307	9.58364	5.33713	4.24651	0.00123339	0.138743	1.25683	0.0375
YX	120	1195	970	2165	4.37186	10.0934	6.25161	3.84179	0.00256354	0.247433	1.62726	0.0718
YX	121	880	811	1691	5.27395	11.5063	7.15865	4.34764	0.00326988	0.270889	1.64656	0.1048
YX	122	526	532	1058	3.49182	4.50569	2.65683	1.84886	0.000984351	0.225237	1.43701	0.0229
YX	123	604	656	1260	4.00072	7.46086	3.86687	3.59399	0.000343476	0.0579085	1.07593	0.056
YX	124	636	658	1294	4.06935	8.06975	4.42308	3.64667	0.000900588	0.12621	1.21291	0.0646
YX	125	540	567	1107	3.5934	5.24393	2.73978	2.50415	0.000363707	0.0923445	1.0941	0.0387
YX	126	555	597	1152	3.5585	5.52402	2.84685	2.67717	0.000783898	0.223076	1.06338	0.0252
YX	127	591	610	1201	3.89456	5.27884	2.80743	2.47141	0.000543398	0.166755	1.13596	0.0242
YX	128	602	618	1220	3.79137	6.89424	3.47246	3.42178	0.000171274	0.0383978	1.01481	0.0275
YX	129	685	612	1297	4.55883	6.28629	3.96918	2.31711	0.00197001	0.294995	1.71299	0.0368
YX	130	517	577	1094	3.58394	5.36959	2.84176	2.52783	0.000457399	0.0827411	1.12419	0.0355
YX	131	613	784	1397	4.34619	6.91522	2.30648	4.60874	0.00254304	0.433562	0.500456	0.0429
YX	132	618	609	1227	3.92976	6.09813	3.35605	2.74208	0.000660423	0.142376	1.22391	0.0235
YX	133	666	692	1358	4.26513	7.48349	4.13758	3.34591	0.0012916	0.180147	1.23661	0.0331
YX	134	626	656	1282	3.8716	8.00235	4.11111	3.89124	0.000651835	0.110069	1.0565	0.0346
YX	135	738	832	1570	4.88373	10.0112	4.23934	5.77189	0.00198893	0.211736	0.73448	0.0748
YX	136	1435	1447	2882	9.87136	36.405	18.8563	17.5487	0.0022692	0.0793518	1.07452	0.2353
YX	137	1448	1404	2852	8.73552	30.7057	18.3946	12.3111	0.00700059	0.240709	1.49416	0.1942
YX	138	1171	1121	2292	7.47839	23.374	10.9687	12.4052	0.00254193	0.180283	0.884202	0.1331
YX	139	1361	1452	2813	9.46176	33.5292	14.6534	18.8758	0.00569728	0.138942	0.776308	0.2025
YX	140	1370	1301	2671	8.12603	32.1624	21.1766	10.9858	0.0110939	0.337432	1.92764	0.1634
YX	141	1247	1312	2559	8.49517	28.4574	13.0694	15.388	0.00319965	0.106596	0.849324	0.1352
YX	142	1040	953	1993	6.83614	15.4852	7.56875	7.91648	0.00091725	0.0971771	0.956075	0.1219
YX	143	930	1017	1947	6.1914	16.429	7.6815	8.74745	0.00134672	0.0938292	0.878141	0.1277
YX	144	965	995	1960	6.61694	16.8889	9.11564	7.77326	0.00153185	0.0958946	1.17269	0.1512
YX	145	1096	1014	2110	6.60072	18.4441	10.5029	7.94127	0.00361421	0.17174	1.32257	0.1356
YX	146	834	944	1778	5.55426	15.2474	6.60584	8.64155	0.00248243	0.170015	0.764428	0.0785
YX	147	1030	939	1969	6.02772	17.0233	7.92938	9.09394	0.00186149	0.158697	0.871942	0.091
YX	148	1108	992	2100	6.31726	19.4603	12.1815	7.27883	0.00557461	0.278231	1.67355	0.0953
YX	149	1081	1155	2236	7.67435	21.4718	9.4647	12.0071	0.00282857	0.131852	0.78826	0.117
YX	150	1064	1064	2128	6.90526	17.41	8.81142	8.59857	0.000449294	0.0290904	1.02475	0.0992
SC	1	883	802	1685	4.07464	5.18998	2.22267	2.96731	0.000825924	0.166475	0.749052	0.0331
SC	2	1044	1276	2320	4.96826	10.1229	3.42989	6.69306	0.00347973	0.362984	0.512455	0.0727
SC	3	1070	1146	2216	4.80254	7.94743	3.61622	4.33121	0.00086366	0.135683	0.834921	0.0495
SC	4	1072	1166	2238	4.89884	8.16111	3.99586	4.16525	0.00142269	0.185305	0.959333	0.0596
SC	5	1295	1020	2315	4.47394	8.15555	5.0563	3.09925	0.00202474	0.322659	1.63146	0.058
SC	6	1116	1033	2149	4.93003	8.91028	5.0014	3.90888	0.00131085	0.178922	1.2795	0.0622
SC	7	1044	950	1994	4.27333	7.52369	3.87384	3.64985	0.000697638	0.10848	1.06137	0.0515
SC	8	1188	972	2160	4.92359	8.73232	4.56907	4.16325	0.000829534	0.135189	1.09748	0.0579
SC	9	987	945	1932	4.07864	6.26534	2.44749	3.81785	0.00146851	0.267857	0.641065	0.0383
SC	10	1206	1197	2403	5.44599	11.2291	4.36653	6.86252	0.00256514	0.252685	0.636286	0.078
SC	11	1525	1138	2663	5.72845	16.2342	9.8661	6.36807	0.0038151	0.225161	1.54931	0.1082
SC	12	977	948	1925	4.33732	6.58619	3.28788	3.29831	0.000266953	0.0607243	0.996839	0.0328
SC	13	786	685	1471	3.58929	4.30649	2.13123	2.17525	0.000169174	0.0643563	0.979762	0.0192
SC	14	1061	993	2054	4.38331	6.80819	3.39108	3.41712	0.000855489	0.142829	0.992379	0.0279
SC	15	2201	1423	3624	7.20758	26.8287	19.4651	7.36354	0.0125123	0.503143	2.64344	0.1461
SC	16	1818	1605	3423	8.06276	21.5506	11.5776	9.97306	0.00187073	0.104921	1.16088	0.1114
SC	17	1405	1366	2771	6.45178	13.5753	7.39998	6.17535	0.00141121	0.145464	1.19831	0.0473
SC	18	1378	1552	2930	5.80315	16.6308	6.09732	10.5335	0.0048741	0.32305	0.578853	0.0931
SC	19	1346	1328	2674	5.85479	10.7059	4.9549	5.75102	0.00088826	0.114112	0.861569	0.0568
SC	20	977	792	1769	3.99276	5.4299	3.69141	1.73849	0.00202498	0.3983	2.12335	0.0199
SC	21	1295	1216	2511	4.8382	9.86706	4.66109	5.20597	0.00075413	0.104631	0.895335	0.0461
SC	22	1090	887	1977	4.14971	6.23069	3.11154	3.11916	0.000592802	0.165429	0.997558	0.026
SC	23	1063	969	2032	3.98839	9.41424	4.34429	5.06995	0.000889438	0.119174	0.856871	0.0394
SC	24	1434	1299	2733	5.85954	13.4386	6.76231	6.67633	0.000836823	0.0833329	1.01288	0.0474
SC	25	1007	910	1917	3.98229	6.86632	2.95839	3.90793	0.00124645	0.168261	0.757023	0.0375
SC	26	1093	1121	2214	4.68454	9.48496	4.58313	4.90183	0.000539688	0.0834376	0.934984	0.0443
SC	27	1418	1387	2805	5.64182	12.682	7.86968	4.81228	0.00370344	0.321571	1.63533	0.0668
SC	28	933	1067	2000	4.32064	6.69342	2.45968	4.23375	0.0019338	0.330034	0.580969	0.0353
SC	29	1237	1688	2925	5.87445	12.8158	4.7659	8.04992	0.00401786	0.361566	0.592043	0.0605
SC	30	1194	1001	2195	4.17567	6.77409	3.95128	2.82281	0.0014085	0.236191	1.39977	0.039
SC	31	1461	1737	3198	5.71228	17.272	7.61287	9.65918	0.00332404	0.299016	0.788149	0.0914
SC	32	1317	1261	2578	4.83941	7.40766	3.95481	3.45284	0.000939703	0.132091	1.14538	0.0236
SC	33	1038	1151	2189	4.31333	6.2382	3.19763	3.04057	0.000368689	0.0648589	1.05165	0.0329
SC	34	991	1331	2322	4.73259	8.41868	3.13902	5.27966	0.00228046	0.296225	0.59455	0.0381
SC	35	930	1171	2101	4.09966	7.43696	3.72307	3.71389	0.000357248	0.0536531	1.00247	0.0321
SC	36	917	1024	1941	3.79966	4.30994	2.12533	2.18461	0.000388997	0.160238	0.972862	0.0314
SC	37	939	949	1888	3.8834	4.42911	2.66671	1.7624	0.000998254	0.253701	1.51312	0.0207
SC	38	1106	1302	2408	4.87109	6.76412	3.26312	3.501	0.000446317	0.0826465	0.932053	0.0225
SC	39	1025	1052	2077	4.32971	5.01421	2.39342	2.62079	0.000393302	0.144489	0.913241	0.0206
SC	40	996	987	1983	3.99423	4.80149	2.36422	2.43728	0.000426355	0.179427	0.970024	0.0213
SC	41	1263	1381	2644	5.5965	13.5815	6.77756	6.80394	0.000679153	0.09905	0.996122	0.0645
SC	42	1462	1612	3074	6.45353	20.2873	10.2624	10.0249	0.00103513	0.0571834	1.02369	0.1075
SC	43	1310	1206	2516	5.82971	11.3306	4.95633	6.37432	0.00182179	0.135466	0.777546	0.0671
SC	44	1299	1650	2949	6.86093	16.7373	6.23949	10.4978	0.00449896	0.32862	0.59436	0.0949
SC	45	808	809	1617	3.41293	4.67863	2.37975	2.29888	0.000244309	0.0993278	1.03518	0.028
SC	46	1458	1454	2912	6.30884	13.5095	7.19096	6.31854	0.00127881	0.119369	1.13807	0.0685
SC	47	1361	1284	2645	5.40521	12.8061	6.9038	5.90227	0.00152582	0.13568	1.16969	0.0524
SC	48	698	832	1530	3.51565	3.88507	1.93796	1.94712	0.00017838	0.0602812	0.995296	0.0235
SC	49	1028	1032	2060	4.00559	6.4748	3.80123	2.67357	0.00131366	0.207327	1.42178	0.0338
SC	50	1016	812	1828	4.03155	5.85114	2.98817	2.86297	0.00025672	0.0488452	1.04373	0.0276
SC	51	1390	1464	2854	5.66261	13.0723	6.03555	7.03677	0.00140168	0.128534	0.857716	0.0667
SC	52	886	1071	1957	3.58528	5.84787	3.15567	2.6922	0.000551719	0.156731	1.17215	0.028
SC	53	1242	1092	2334	4.99276	10.6096	6.27273	4.33687	0.00202775	0.22454	1.44637	0.0562
SC	54	1325	1234	2559	5.81989	12.9702	6.24089	6.72932	0.00103851	0.107155	0.927417	0.0465
SC	55	996	1155	2151	3.90555	8.06113	4.14795	3.91318	0.000395666	0.0853569	1.06	0.0346
SC	56	1031	1088	2119	3.42756	7.40524	3.78598	3.61926	0.000618596	0.116582	1.04607	0.0282
SC	57	1391	1402	2793	6.31044	15.1106	7.24061	7.87002	0.000956067	0.0634976	0.920024	0.0545
SC	58	1273	1369	2642	5.35869	11.3526	6.18196	5.1706	0.00141081	0.134756	1.1956	0.0598
SC	59	855	1008	1863	3.67003	7.57434	3.04614	4.5282	0.00161536	0.215815	0.672704	0.0348
SC	60	1183	889	2072	4.26686	7.7141	4.20362	3.51047	0.00102473	0.144678	1.19745	0.0377
SC	61	886	722	1608	3.34757	4.50622	2.53018	1.97604	0.000632684	0.126934	1.28043	0.0176
SC	62	770	904	1674	3.33167	5.77041	2.60335	3.16706	0.000688888	0.121815	0.822008	0.029
SC	63	1263	962	2225	4.52721	8.90278	5.13922	3.76356	0.00153717	0.20928	1.36552	0.0402
SC	64	1569	1798	3367	6.82859	23.6988	13.7671	9.93167	0.00429411	0.198785	1.38618	0.1052
SC	65	1620	1451	3071	6.07853	17.5094	8.2767	9.23272	0.00167708	0.102819	0.896453	0.0863
SC	66	1042	1151	2193	4.37344	8.71108	4.6268	4.08428	0.000795569	0.0727328	1.13283	0.0355
SC	67	1018	1026	2044	4.08821	7.38962	3.78563	3.60399	0.000687701	0.0831583	1.0504	0.0356
SC	68	1108	1317	2425	4.81465	9.88938	4.97763	4.91175	0.000867945	0.166856	1.01341	0.0478
SC	69	1154	943	2097	4.30426	7.68489	4.52784	3.15705	0.00155752	0.214989	1.4342	0.0388
SC	70	865	699	1564	3.37128	4.40877	2.15159	2.25718	0.000570075	0.186275	0.953217	0.0179
SC	71	1195	1144	2339	4.5496	9.60254	4.89043	4.71211	0.000578473	0.106217	1.03784	0.0445
SC	72	1256	1305	2561	4.99353	10.5824	5.32645	5.25599	0.000656727	0.0675867	1.01341	0.0415
SC	73	1829	1789	3618	7.21278	21.7138	12.0074	9.70641	0.00291126	0.114451	1.23706	0.0984
SC	74	1364	1342	2706	5.1708	12.4412	5.49918	6.94204	0.00212172	0.173304	0.792157	0.05
SC	75	1298	1520	2818	5.04872	11.8986	5.74246	6.15617	0.0008207	0.0850362	0.932796	0.0434
SC	76	1057	1232	2289	4.49215	8.25694	4.06154	4.1954	0.000451742	0.104762	0.968093	0.0304
SC	77	1124	1350	2474	4.88462	10.7277	5.06155	5.66619	0.00104495	0.100122	0.893291	0.0375
SC	78	1512	1858	3370	6.73166	19.0323	6.4906	12.5417	0.00629126	0.383093	0.517522	0.0764
SC	79	1819	1683	3502	7.08621	20.7011	9.06694	11.6341	0.00281736	0.162842	0.77934	0.0803
SC	80	1008	1006	2014	4.26059	6.97351	3.72904	3.24447	0.00105311	0.176224	1.14935	0.0322
SC	81	696	934	1630	3.49746	4.86329	1.92526	2.93803	0.00112592	0.223882	0.655289	0.0173
SC	82	1467	1509	2976	6.3224	14.6028	6.98009	7.6227	0.00110229	0.123508	0.915698	0.0548
SC	83	1943	1586	3529	7.86964	23.9834	14.1955	9.78788	0.00516259	0.196427	1.45032	0.0883
SC	84	1399	1664	3063	6.34016	17.5801	8.06464	9.51545	0.0021888	0.115527	0.847531	0.0961
SC	85	1251	1217	2468	5.26675	8.55543	4.27311	4.28232	0.000453028	0.0737452	0.997851	0.0328
SC	86	1721	1562	3283	7.10912	20.9604	10.1071	10.8532	0.00108093	0.0904404	0.931255	0.0759
SC	87	1747	1438	3185	6.97303	15.3051	9.12563	6.17949	0.00347492	0.208132	1.47676	0.0724
SC	88	1585	1579	3164	6.56174	20.3653	10.2848	10.0805	0.000898971	0.0608619	1.02027	0.0895
SC	89	2109	2073	4182	9.24364	34.2397	18.8318	15.4079	0.00376205	0.135189	1.22222	0.1617
SC	90	2178	1970	4148	8.95653	30.1018	12.7788	17.3229	0.0059417	0.19939	0.737682	0.133
SC	91	766	795	1561	2.92016	4.9375	2.31015	2.62735	0.000403403	0.0784502	0.879268	0.0238
SC	92	947	692	1639	3.53922	5.47103	3.3622	2.10883	0.00139588	0.247845	1.59435	0.0306
SC	93	1459	1397	2856	5.78161	14.9208	8.17461	6.74619	0.00227102	0.145347	1.21174	0.0828
SC	94	1451	1432	2883	6.23421	12.8798	7.28245	5.59737	0.00215683	0.213537	1.30105	0.0608
SC	95	1081	1004	2085	4.5384	8.59071	4.61997	3.97075	0.000799294	0.101202	1.1635	0.0384
SC	96	1110	1167	2277	4.44729	10.6323	4.45886	6.17344	0.00182403	0.204222	0.722265	0.0378
SC	97	1402	1424	2826	6.22971	14.7194	7.06057	7.65885	0.00100419	0.101326	0.921884	0.0702
SC	98	1396	1443	2839	5.78858	15.8021	6.63782	9.16432	0.0028442	0.217123	0.724311	0.0662
SC	99	1712	1550	3262	7.03598	19.8769	10.1805	9.69641	0.00225159	0.146781	1.04992	0.1042
SC	100	1042	1193	2235	4.44199	8.81191	3.12585	5.68605	0.00292501	0.339679	0.549741	0.0385
SC	101	1514	1470	2984	6.35465	11.7384	6.31119	5.42721	0.00146788	0.215295	1.16288	0.0694
SC	102	1474	1395	2869	5.94376	15.0151	7.76389	7.25119	0.000855053	0.0737819	1.07071	0.077
SC	103	1250	1343	2593	5.70006	15.0078	6.75259	8.25521	0.00177765	0.12115	0.817979	0.0836
SC	104	1380	1271	2651	5.31575	16.4619	9.14498	7.31687	0.0019058	0.138824	1.24985	0.0947
SC	105	1448	1882	3330	7.1394	18.9839	5.93351	13.0504	0.00790546	0.446454	0.45466	0.0846
SC	106	1545	1413	2958	6.44461	15.2672	8.43613	6.83111	0.0019207	0.113418	1.23496	0.0821
SC	107	1950	2056	4006	8.2848	25.9253	13.2114	12.7139	0.00180766	0.119936	1.03914	0.167
SC	108	1223	1133	2356	5.08938	10.0988	6.12053	3.97828	0.00228817	0.237389	1.53849	0.0555
SC	109	1267	1424	2691	5.71565	10.2938	4.30817	5.98565	0.00190333	0.220616	0.71975	0.0532
SC	110	1459	1263	2722	5.59178	13.8864	7.93335	5.95309	0.00252586	0.218896	1.33264	0.0927
SC	111	1343	1575	2918	6.14788	11.3791	5.98677	5.39229	0.000901259	0.0700548	1.11025	0.0566
SC	112	1099	1101	2200	4.64708	6.76976	4.10096	2.6688	0.00159605	0.204762	1.53663	0.0228
SC	113	1510	1369	2879	5.90786	10.8072	5.75398	5.05323	0.0010217	0.100968	1.13867	0.0411
SC	114	1552	1407	2959	6.01231	12.2914	6.99237	5.29899	0.00214385	0.160346	1.31957	0.0455
SC	115	1452	1431	2883	5.73469	11.8484	5.55096	6.29742	0.00102896	0.128492	0.881466	0.0623
SC	116	1448	1682	3130	6.64273	15.4025	5.98021	9.42231	0.00388093	0.236465	0.634686	0.0569
SC	117	1262	1431	2693	5.39182	10.1696	4.2805	5.88912	0.0017964	0.175002	0.72685	0.0462
SC	118	1258	1383	2641	5.41162	9.93461	5.08119	4.85341	0.000865204	0.103588	1.04693	0.0631
SC	119	1519	1720	3239	6.42228	14.1488	5.13574	9.01308	0.00423276	0.33747	0.56981	0.0559
SC	120	1176	978	2154	4.44796	7.03735	4.03336	3.00399	0.00114553	0.169502	1.34266	0.0281
SC	121	666	685	1351	4.45985	6.76377	3.43485	3.32892	0.000331273	0.105013	1.03182	0.0332
SC	122	716	563	1279	4.31437	6.86619	4.07784	2.78835	0.00147178	0.201632	1.46246	0.0326
SC	123	616	553	1169	3.58429	5.10889	2.62018	2.48871	0.000502211	0.127116	1.05283	0.026
SC	124	754	721	1475	4.98926	8.14177	4.91888	3.22289	0.001914	0.230936	1.52623	0.0348
SC	125	676	686	1362	4.49675	6.23568	2.80061	3.43507	0.000787827	0.120112	0.815301	0.0299
SC	126	711	741	1452	4.57849	7.33001	3.8158	3.51421	0.000761528	0.160748	1.08582	0.046
SC	127	826	862	1688	5.0009	10.6224	4.64442	5.97795	0.00174205	0.200585	0.776926	0.0398
SC	128	468	519	987	2.78759	4.11666	1.95842	2.15824	0.000400907	0.158377	0.907413	0.0212
SC	129	653	608	1261	3.77274	6.10662	3.628	2.47862	0.00134356	0.218095	1.46372	0.016
SC	130	668	638	1306	3.83937	8.03833	4.21669	3.82164	0.00066457	0.0993022	1.10337	0.0425
SC	131	639	797	1436	4.7636	8.86835	3.68966	5.1787	0.00166848	0.218728	0.712469	0.0496
SC	132	891	713	1604	5.04272	8.08027	5.90339	2.17688	0.00421213	0.501255	2.71185	0.039
SC	133	910	840	1750	5.74236	10.4942	6.56449	3.92971	0.00277354	0.32149	1.67047	0.0493
SC	134	790	786	1576	4.81809	8.39521	4.81272	3.58249	0.00146878	0.170139	1.3434	0.0517
SC	135	800	801	1601	5.12954	8.91644	4.84913	4.06731	0.00108954	0.11817	1.19222	0.0436
SC	136	1008	929	1937	6.16296	17.7998	10.5742	7.22561	0.00366593	0.222938	1.46343	0.1042
SC	137	973	1126	2099	6.91399	18.0251	7.21412	10.811	0.00403634	0.207883	0.667295	0.1236
SC	138	1170	1085	2255	7.01234	16.6721	8.83434	7.83774	0.00143127	0.0879287	1.12715	0.1105
SC	139	811	956	1767	5.60766	13.3374	5.81435	7.52304	0.00191706	0.163374	0.772872	0.0626
SC	140	1181	1211	2392	7.6046	25.0742	11.7357	13.3386	0.00186167	0.101184	0.87983	0.1786
SC	141	722	919	1641	5.52486	9.64363	4.85108	4.79255	0.000718673	0.127071	1.01221	0.0669
SC	142	882	897	1779	6.10016	11.9137	5.75671	6.15702	0.00117495	0.138312	0.934984	0.0628
SC	143	957	880	1837	6.02046	13.5339	7.81009	5.72386	0.00226578	0.196516	1.36448	0.0774
SC	144	748	762	1510	5.05149	9.28552	5.25255	4.03296	0.00130783	0.158187	1.30241	0.056
SC	145	905	999	1904	6.42488	14.4151	6.84797	7.56717	0.000919533	0.0828855	0.904957	0.0683
SC	146	726	715	1441	5.05257	10.1679	4.43968	5.72827	0.00152075	0.161955	0.775048	0.0572
SC	147	1272	1263	2535	7.87442	23.629	13.5765	10.0526	0.00410187	0.194769	1.35055	0.1663
SC	148	745	855	1600	4.90587	12.7608	5.43967	7.32114	0.00211909	0.189198	0.743009	0.056
SC	149	1222	1223	2445	7.59607	25.0922	13.2525	11.8397	0.00166164	0.0870621	1.11933	0.155
SC	150	787	926	1713	5.48649	13.2157	5.5264	7.68927	0.00259174	0.197349	0.718717	0.0516
TC	1	1867	2197	4064	7.96029	24.0817	7.75314	16.3285	0.00933746	0.381282	0.474822	0.123
TC	2	1496	1817	3313	7.13149	18.9236	7.7662	11.1574	0.00394133	0.192082	0.696059	0.0869
TC	3	1786	1969	3755	8.03872	20.159	9.35246	10.8065	0.0028361	0.132626	0.865446	0.1014
TC	4	1242	1106	2348	5.09023	7.469	2.95515	4.51385	0.00175127	0.259107	0.654686	0.0261
TC	5	1685	1918	3603	7.39445	13.4021	3.84078	9.5613	0.0064087	0.482685	0.401701	0.061
TC	6	1695	1622	3317	6.20364	11.9422	4.47756	7.46462	0.00334262	0.310051	0.599838	0.0495
TC	7	1409	1722	3131	6.50603	13.4991	4.72552	8.77361	0.0042973	0.412222	0.538606	0.0595
TC	8	1509	1130	2639	5.43773	10.9917	8.58011	2.41163	0.00672116	0.583194	3.5578	0.0494
TC	9	1696	1865	3561	7.15821	20.3136	8.44363	11.87	0.00371938	0.177997	0.711344	0.0941
TC	10	1314	1587	2901	6.02362	12.4625	3.55521	8.90725	0.00572593	0.469535	0.399137	0.056
TC	11	1889	2582	4471	8.66189	21.5715	9.29982	12.2717	0.00439768	0.265766	0.757826	0.0931
TC	12	2342	2441	4783	8.85128	25.2663	10.1222	15.1442	0.00574348	0.282514	0.668387	0.1219
TC	13	2013	2075	4088	8.85194	24.3624	14.0802	10.2821	0.00522489	0.208752	1.36939	0.1345
TC	14	2308	2290	4598	9.59643	36.1946	14.8527	21.3419	0.00757297	0.170738	0.695939	0.1733
TC	15	2591	2684	5275	11.0578	44.0404	18.121	25.9194	0.00888015	0.187858	0.699127	0.2185
TC	16	2566	2709	5275	11.0314	44.0391	17.6712	26.368	0.00966249	0.212153	0.670175	0.0464
TC	17	1856	1690	3546	7.34823	23.6291	12.4545	11.1746	0.00175748	0.0816518	1.11454	0.102
TC	18	2218	2140	4358	8.814	32.9801	20.5059	12.4743	0.00906038	0.322186	1.64385	0.1587
TC	19	1500	1767	3267	6.69511	16.887	8.16464	8.72235	0.00136609	0.0823516	0.936061	0.0673
TC	20	2233	1992	4225	8.66441	27.8015	18.0935	9.70807	0.00939144	0.32868	1.86375	0.1343
TC	21	1011	1044	2055	4.23427	5.24107	2.27276	2.96831	0.000750263	0.25533	0.765673	0.0296
TC	22	1258	1204	2462	4.68896	9.42643	5.07059	4.35584	0.00113277	0.131332	1.16409	0.0555
TC	23	1222	1328	2550	4.99772	8.13195	3.47754	4.65441	0.00132776	0.162233	0.747149	0.0395
TC	24	818	1131	1949	4.48742	7.64221	3.5991	4.04311	0.000555408	0.0725744	0.890182	0.0427
TC	25	741	1033	1774	4.23766	6.80858	3.50195	3.30663	0.000670166	0.125091	1.05907	0.0365
TC	26	860	1035	1895	3.83535	7.37154	3.96507	3.40646	0.00080867	0.145511	1.16398	0.0439
TC	27	997	1328	2325	4.95047	7.72163	4.25594	3.46569	0.000942212	0.123062	1.22802	0.0399
TC	28	1198	1144	2342	4.6584	6.97411	3.83574	3.13836	0.000985404	0.10544	1.22221	0.0274
TC	29	1337	1292	2629	4.9545	7.86892	4.053	3.81592	0.000480182	0.0681424	1.06213	0.0447
TC	30	1379	1327	2706	5.56311	9.8165	5.72717	4.08933	0.00185799	0.188458	1.40052	0.0419
TC	31	769	1135	1904	3.91724	6.06466	1.95593	4.10873	0.00221694	0.443215	0.476042	0.0264
TC	32	1027	1109	2136	4.34991	7.63792	3.23023	4.40769	0.00132272	0.206511	0.732862	0.0309
TC	33	1274	1460	2734	5.2215	9.37564	5.13319	4.24245	0.00149109	0.208949	1.20996	0.043
TC	34	1116	1285	2401	5.57887	11.0011	6.14249	4.85858	0.00146144	0.146956	1.26426	0.0495
TC	35	1451	1435	2886	5.32431	8.17758	4.83459	3.34299	0.00168328	0.188083	1.44619	0.0308
TC	36	1761	1807	3568	6.8182	16.567	8.82965	7.73731	0.00154137	0.112619	1.14118	0.0744
TC	37	1585	2048	3633	7.30759	16.5212	7.01715	9.50409	0.00303666	0.178063	0.738329	0.0746
TC	38	1762	2020	3782	7.03651	16.3129	6.32888	9.984	0.00396118	0.281801	0.633902	0.0585
TC	39	1502	1421	2923	5.59329	11.0785	5.82325	5.25522	0.00146295	0.169162	1.10809	0.0512
TC	40	1718	1592	3310	7.02281	14.8126	8.10543	6.70716	0.00192053	0.121672	1.20848	0.0742
TC	41	1199	1010	2209	4.61897	7.53331	3.81962	3.71369	0.000403674	0.0839712	1.02852	0.1261
TC	42	937	869	1806	4.1099	5.73141	3.06302	2.66839	0.000469234	0.130904	1.14789	0.0376
TC	43	1274	1582	2856	6.01955	12.106	5.16707	6.93893	0.00194545	0.194491	0.744649	0.0336
TC	44	1277	1306	2583	5.30574	12.4185	5.7133	6.70521	0.00127923	0.140307	0.852069	0.0664
TC	45	1374	1301	2675	5.50374	9.79405	5.36319	4.43086	0.00111374	0.195356	1.21042	0.0498
TC	46	1092	834	1926	4.25371	6.14694	3.72187	2.42506	0.00153005	0.240076	1.53475	0.0309
TC	47	1221	1153	2374	5.09304	9.31571	4.64998	4.66574	0.000807731	0.122549	0.996623	0.0588
TC	48	1450	1615	3065	6.67657	17.1549	7.6279	9.52703	0.00357798	0.230918	0.800659	0.1124
TC	49	978	1265	2243	4.63472	9.33834	1.93161	7.40673	0.00582165	0.620147	0.260791	0.0469
TC	50	1392	1506	2898	6.00772	13.3974	4.84605	8.55134	0.00423823	0.316612	0.566701	0.095
TC	51	2142	2127	4269	8.79855	23.2185	10.1198	13.0987	0.00366118	0.139259	0.772585	0.1251
TC	52	1720	1640	3360	7.29589	14.0979	8.24179	5.85614	0.00269304	0.18977	1.40738	0.0833
TC	53	1632	1771	3403	7.12955	13.6972	5.3226	8.37459	0.00353954	0.262477	0.635566	0.0589
TC	54	1808	2051	3859	7.96111	17.1718	5.3138	11.858	0.00714732	0.460477	0.44812	0.0764
TC	55	1339	1348	2687	5.48937	9.55162	5.31053	4.24109	0.00124254	0.165507	1.25216	0.0488
TC	56	1463	1392	2855	6.32271	10.7201	6.20852	4.51158	0.00230228	0.290589	1.37613	0.0591
TC	57	1376	1257	2633	5.3091	9.60244	5.30527	4.29717	0.00196259	0.334532	1.2346	0.0483
TC	58	2299	2214	4513	8.15076	22.9141	15.415	7.49917	0.00869556	0.354512	2.05555	0.0991
TC	59	2346	2373	4719	8.94246	26.3473	10.0517	16.2957	0.00683352	0.279865	0.61683	0.137
TC	60	1849	1990	3839	7.57197	21.8469	9.37295	12.4739	0.00349245	0.202193	0.751403	0.0978
TC	61	1469	1676	3145	6.57326	16.4448	5.70016	10.7447	0.00534513	0.322774	0.530512	0.0848
TC	62	1686	1568	3254	6.08017	16.0334	8.34657	7.68686	0.00220229	0.160426	1.08582	0.081
TC	63	1617	1512	3129	6.22228	16.0934	9.63778	6.4556	0.00371583	0.208068	1.49293	0.0961
TC	64	1452	1575	3027	6.72758	13.313	6.79899	6.51404	0.000777668	0.087073	1.04374	0.0567
TC	65	1734	1746	3480	6.71937	14.6102	7.02811	7.5821	0.00113662	0.0888079	0.926934	0.0613
TC	66	1377	1542	2919	5.99687	11.2302	3.67997	7.55026	0.00421796	0.417917	0.487396	0.0562
TC	67	1768	1624	3392	7.37186	16.6973	7.12741	9.56987	0.00294956	0.169156	0.744776	0.09
TC	68	1612	1674	3286	5.91929	12.1183	5.6335	6.4848	0.00103225	0.116882	0.868723	0.0561
TC	69	1765	1591	3356	7.32802	15.9905	9.52303	6.46742	0.0034908	0.228867	1.47246	0.0742
TC	70	2465	2297	4762	9.39983	28.6566	14.4672	14.1894	0.00266521	0.147959	1.01958	0.1335
TC	71	1300	1508	2808	5.67833	9.97562	4.73922	5.2364	0.00118589	0.155448	0.905055	0.0473
TC	72	1070	1217	2287	4.74655	6.51159	3.00605	3.50553	0.000707434	0.188309	0.857517	0.0337
TC	73	1243	1215	2458	4.63149	6.6072	3.42196	3.18524	0.000468129	0.086458	1.07432	0.0294
TC	74	1259	1397	2656	5.50259	10.0733	5.36775	4.70555	0.00087106	0.105588	1.14073	0.0491
TC	75	1189	1527	2716	5.58342	9.64277	4.40372	5.23905	0.00138768	0.1938	0.840558	0.0626
TC	76	1492	1731	3223	6.53722	15.4769	6.79196	8.6849	0.00205093	0.188755	0.782043	0.0924
TC	77	1504	1561	3065	6.2822	13.8307	5.73721	8.09345	0.00261342	0.223456	0.708872	0.0746
TC	78	1495	1556	3051	6.74429	16.2691	8.52413	7.74496	0.00206821	0.184811	1.1006	0.1051
TC	79	1290	1435	2725	5.47806	11.4399	6.422	5.01788	0.00155946	0.165193	1.27982	0.0662
TC	80	1268	1145	2413	5.3474	9.12569	4.80652	4.31916	0.000695477	0.0871162	1.11284	0.047
TC	81	2025	2325	4350	9.07869	28.4292	12.8134	15.6159	0.00393529	0.204606	0.820536	0.1972
TC	82	1363	1486	2849	6.57216	13.9933	7.38502	6.60826	0.00138428	0.160364	1.11754	0.0719
TC	83	1246	1612	2858	6.04585	14.2636	8.08335	6.18022	0.00254311	0.219066	1.30794	0.0737
TC	84	1539	1639	3178	6.8738	16.0997	7.93706	8.16267	0.000805584	0.0861225	0.972361	0.103
TC	85	1155	1567	2722	6.49392	12.5702	6.78118	5.78903	0.00113138	0.131738	1.17138	0.0776
TC	86	1362	1575	2937	7.07018	15.2431	7.56706	7.67599	0.000913211	0.0526389	0.985808	0.0823
TC	87	1240	1341	2581	6.03861	11.4377	5.14958	6.28808	0.00145754	0.148318	0.818943	0.0495
TC	88	1370	1444	2814	6.11547	12.1113	5.93476	6.17659	0.000751285	0.090504	0.960848	0.0764
TC	89	1259	1431	2690	5.72432	9.77387	4.19553	5.57833	0.0015503	0.164158	0.752112	0.051
TC	90	1391	1353	2744	6.49358	11.956	7.0435	4.91252	0.00229894	0.237059	1.43378	0.0714
TC	91	1564	1947	3511	7.15591	19.227	8.46128	10.7657	0.00260974	0.149092	0.785949	0.1189
TC	92	1558	1912	3470	7.7346	21.7517	9.40401	12.3477	0.00339847	0.181688	0.761602	0.148
TC	93	2093	1815	3908	8.22187	23.7813	13.4331	10.3482	0.0045401	0.196767	1.29811	0.2026
TC	94	1478	1913	3391	8.07012	19.3287	8.66666	10.6621	0.00258243	0.1503	0.812848	0.1529
TC	95	2355	2172	4527	9.84744	33.8303	16.0603	17.7701	0.00205311	0.0950915	0.903781	0.2521
TC	96	1774	1731	3505	7.83274	19.389	10.4647	8.92429	0.00182517	0.1255	1.17261	0.1286
TC	97	1593	1784	3377	7.62811	19.8709	10.6994	9.17151	0.00170529	0.115676	1.16659	0.1358
TC	98	1938	1795	3733	8.10309	18.8175	10.5618	8.25566	0.00260763	0.145046	1.27934	0.116
TC	99	1481	1466	2947	6.57741	16.0523	7.93509	8.11725	0.000784932	0.0539455	0.977558	0.1041
TC	100	1604	1558	3162	7.06579	18.321	9.61055	8.71043	0.00158416	0.0888229	1.10334	0.1399
TC	101	1270	1223	2493	5.82979	9.51037	5.07312	4.43726	0.00104718	0.181237	1.1433	0.0649
TC	102	1155	1287	2442	5.69697	9.62867	3.88362	5.74505	0.00198693	0.279271	0.675994	0.0613
TC	103	1624	1520	3144	6.62048	13.0186	5.43541	7.58322	0.0026097	0.242475	0.716768	0.0817
TC	104	1356	1464	2820	5.74118	9.97955	4.62718	5.35237	0.000933189	0.120735	0.864511	0.0568
TC	105	1306	1386	2692	5.40214	9.0114	4.97675	4.03465	0.0011821	0.171756	1.2335	0.0522
TC	106	1221	1172	2393	5.449	9.33136	4.66951	4.66185	0.00044063	0.0678928	1.00164	0.0498
TC	107	1193	1571	2764	6.19118	12.939	6.47619	6.46282	0.001013	0.105278	1.00207	0.0705
TC	108	1833	1548	3381	6.63942	14.8036	6.7925	8.01109	0.00174821	0.140031	0.847887	0.1024
TC	109	1260	1201	2461	5.05503	8.25217	4.85143	3.40074	0.00163315	0.238357	1.42658	0.041
TC	110	1669	1421	3090	6.59812	13.9851	7.73719	6.2479	0.00169236	0.18079	1.23837	0.0965
TC	111	1788	1819	3607	7.61253	21.597	10.3846	11.2125	0.00136814	0.0797343	0.92616	0.1243
TC	112	1768	1784	3552	7.68008	21.0699	11.7678	9.30211	0.00323617	0.170924	1.26507	0.1664
TC	113	1490	1517	3007	6.21716	16.3904	8.10599	8.28443	0.0018206	0.151857	0.97846	0.1157
TC	114	2025	2229	4254	9.26364	30.4074	15.034	15.3735	0.00231023	0.0702191	0.977918	0.2093
TC	115	1608	1857	3465	7.38065	19.9237	7.91844	12.0052	0.00468551	0.255057	0.659582	0.1408
TC	116	1902	1731	3633	7.62744	22.105	12.7029	9.40215	0.00400555	0.185564	1.35106	0.1401
TC	117	1523	1827	3350	7.40862	20.0234	9.07629	10.9471	0.00222792	0.103967	0.829105	0.1396
TC	118	1642	1442	3084	7.18334	17.2961	10.4666	6.82944	0.00433427	0.278059	1.53258	0.1231
TC	119	1367	1206	2573	5.68485	11.0644	6.90358	4.16082	0.00319749	0.319396	1.65919	0.0754
TC	120	1192	1110	2302	5.31676	11.1543	5.93475	5.21956	0.000905045	0.100755	1.13702	0.0627
TC	121	593	585	1178	3.63753	5.57832	3.22986	2.34846	0.00104137	0.215791	1.37531	0.0205
TC	122	628	686	1314	4.15041	6.40568	2.56583	3.83984	0.00134266	0.264835	0.668213	0.0256
TC	123	511	490	1001	3.38969	3.92501	2.18697	1.73804	0.000569322	0.207302	1.2583	0.0142
TC	124	641	807	1448	5.05571	6.33752	2.26232	4.0752	0.00194757	0.397342	0.555144	0.0312
TC	125	599	573	1172	3.98304	5.30542	3.23274	2.07268	0.00135182	0.257864	1.55969	0.0277
TC	126	575	519	1094	3.78453	4.14899	2.40855	1.74044	0.000699505	0.251766	1.38388	0.0171
TC	127	646	478	1124	3.54935	5.69501	3.48116	2.21385	0.00134049	0.267027	1.57244	0.0242
TC	128	566	653	1219	4.38315	6.24468	3.24186	3.00282	0.000369066	0.10922	1.0796	0.0299
TC	129	456	410	866	3.08231	3.41157	1.6618	1.74977	0.000197032	0.12519	0.949724	0.0135
TC	130	519	571	1090	4.03715	4.00555	1.83897	2.16658	0.000399276	0.130503	0.848787	0.0218
TC	131	495	509	1004	3.55689	3.96541	2.20193	1.76347	0.000555357	0.190222	1.24863	0.0173
TC	132	518	444	962	3.61395	4.20446	1.91061	2.29385	0.000721417	0.248033	0.832928	0.0178
TC	133	552	604	1156	3.8872	4.88904	2.31669	2.57235	0.000545592	0.168447	0.900614	0.0293
TC	134	483	645	1128	3.79563	6.44778	2.39304	4.05474	0.00185274	0.285278	0.590185	0.0285
TC	135	560	612	1172	4.03275	5.02508	1.91431	3.11077	0.00128654	0.257169	0.615382	0.0239
TC	136	1066	1284	2350	7.16725	16.8258	7.02064	9.80515	0.0035791	0.194831	0.716016	0.0764
TC	137	1041	1028	2069	6.22371	17.9092	9.67593	8.23332	0.00161378	0.0999249	1.17522	0.0846
TC	138	1083	1215	2298	6.99356	16.721	7.81752	8.90346	0.00156444	0.0872196	0.878032	0.0716
TC	139	1091	1345	2436	8.29365	23.0902	6.07989	17.0103	0.0118292	0.503078	0.357424	0.1282
TC	140	923	980	1903	6.36851	16.5907	8.91097	7.67973	0.00149435	0.163093	1.16032	0.1036
TC	141	855	956	1811	6.18753	12.952	5.28602	7.66593	0.00302718	0.203353	0.689547	0.0838
TC	142	1120	1060	2180	6.39978	20.7035	12.6882	8.01529	0.00502515	0.280865	1.583	0.0997
TC	143	1270	1108	2378	7.95472	22.0626	14.0116	8.051	0.00646416	0.324225	1.74036	0.1373
TC	144	1196	1141	2337	7.84294	20.734	10.8889	9.84511	0.00195881	0.123168	1.10603	0.1344
TC	145	1273	1371	2644	9.00999	23.9854	10.7086	13.2768	0.00400583	0.192826	0.806564	0.1537
TC	146	982	938	1920	6.65485	13.3349	7.3786	5.95626	0.00185676	0.13873	1.2388	0.0461
TC	147	1184	1245	2429	8.02115	20.1286	8.37194	11.7566	0.00380941	0.226132	0.712103	0.1135
TC	148	1018	905	1923	6.87855	14.6835	6.59995	8.08356	0.00225567	0.126207	0.816465	0.0826
TC	149	1184	1083	2267	7.09586	20.2077	12.4675	7.74026	0.00519796	0.245409	1.61073	0.084
TC	150	878	1113	1991	6.74357	15.168	5.57601	9.59197	0.00439416	0.317098	0.581321	0.083
JZ	1	1276	1270	2546	5.38519	12.6868	5.72029	6.96654	0.00146949	0.121821	0.821108	0.117
JZ	2	1506	1416	2922	6.59147	17.5354	8.66309	8.87229	0.0020308	0.148101	0.976421	0.152
JZ	3	1337	1179	2516	5.47189	9.69237	4.88431	4.80806	0.000915593	0.126235	1.01586	0.1021
JZ	4	1455	1342	2797	6.0869	14.9169	7.40334	7.51355	0.000620796	0.0531197	0.985332	0.141
JZ	5	1158	1347	2505	5.79655	13.4691	6.45066	7.01843	0.000849607	0.0649674	0.919103	0.1187
JZ	6	1454	1365	2819	6.8598	15.2657	8.08863	7.17703	0.00205001	0.14566	1.12702	0.1488
JZ	7	1160	1213	2373	5.10824	9.80218	3.85873	5.94346	0.00228919	0.26551	0.64924	0.0896
JZ	8	1382	1380	2762	6.27157	12.9922	6.218	6.77421	0.000860638	0.0666167	0.917893	0.1013
JZ	9	1323	1279	2602	5.94867	11.4981	6.08532	5.41275	0.000859431	0.0853818	1.12426	0.1236
JZ	10	1655	1409	3064	7.16173	18.6829	9.57691	9.10602	0.00149045	0.0969126	1.05171	0.1894
JZ	11	928	972	1900	4.19464	5.47819	2.56313	2.91506	0.000494286	0.126362	0.879273	0.0423
JZ	12	1317	1131	2448	5.8297	10.228	4.04445	6.18354	0.00254423	0.20107	0.654067	0.093
JZ	13	1416	1361	2777	5.49135	9.99582	4.639	5.35682	0.00102754	0.136187	0.866	0.0717
JZ	14	1045	998	2043	4.03184	6.64875	3.81175	2.837	0.00130379	0.214759	1.34359	0.0498
JZ	15	1204	1284	2488	4.35036	10.4332	4.86481	5.56843	0.000902949	0.15931	0.873641	0.1085
JZ	16	1589	1618	3207	6.61424	16.0725	7.56646	8.506	0.00152315	0.121712	0.889543	0.1475
JZ	17	1365	1006	2371	4.94243	8.89463	5.7434	3.15123	0.00298919	0.272779	1.82259	0.0656
JZ	18	973	909	1882	4.03076	5.786	3.68433	2.10167	0.00175448	0.28128	1.75305	0.0478
JZ	19	1202	855	2057	4.23163	8.58892	5.30086	3.28806	0.00216871	0.258343	1.61215	0.0771
JZ	20	1263	1265	2528	4.63002	10.7137	4.84239	5.87131	0.00156765	0.128894	0.824755	0.1031
JZ	21	860	772	1632	3.60794	4.29753	2.23047	2.06707	0.000354001	0.108345	1.07905	0.0193
JZ	22	1211	1195	2406	4.71441	8.85902	4.09881	4.76021	0.00102526	0.125828	0.861057	0.0452
JZ	23	772	743	1515	3.37809	3.91287	1.72774	2.18513	0.000529093	0.123195	0.790678	0.0194
JZ	24	855	872	1727	3.69621	4.70156	1.91252	2.78905	0.000973553	0.197851	0.685725	0.0214
JZ	25	734	645	1379	3.01168	3.63587	1.94738	1.68849	0.000322314	0.0898694	1.15333	0.0184
JZ	26	863	728	1591	3.6538	5.14974	2.58414	2.5656	0.000390956	0.0738477	1.00722	0.0222
JZ	27	1043	980	2023	4.50469	6.84706	3.29877	3.54829	0.000747389	0.186678	0.929681	0.0344
JZ	28	1078	876	1954	4.36991	6.975	3.45347	3.52153	0.000596986	0.130812	0.980674	0.0277
JZ	29	858	741	1599	3.67901	4.74897	2.39732	2.35165	0.000417489	0.142788	1.01942	0.0255
JZ	30	690	634	1324	2.8568	3.02594	1.70599	1.31996	0.000427025	0.205261	1.29246	0.0149
JZ	31	1730	1462	3192	6.18314	13.6715	7.10993	6.56157	0.00138363	0.214884	1.08357	0.0723
JZ	32	1469	1767	3236	6.95324	17.9844	5.58756	12.3968	0.00716249	0.445733	0.450726	0.0976
JZ	33	1414	1185	2599	5.6467	11.3869	8.1435	3.24338	0.00519393	0.473926	2.51081	0.0625
JZ	34	1500	1288	2788	5.33865	15.1787	8.49209	6.68663	0.00198832	0.168259	1.27001	0.104
JZ	35	1594	1758	3352	7.56557	16.3338	5.75743	10.5763	0.00544544	0.318403	0.544369	0.0986
JZ	36	1655	1698	3353	7.21813	16.8892	7.93441	8.95475	0.00191679	0.161287	0.886056	0.0912
JZ	37	1853	1676	3529	6.98592	16.7299	9.74343	6.98649	0.00330926	0.219653	1.39461	0.0963
JZ	38	2099	1809	3908	7.39472	23.6839	14.0411	9.64285	0.00541023	0.264346	1.45611	0.1575
JZ	39	1397	1314	2711	5.89707	13.5834	6.08473	7.49867	0.00164459	0.139308	0.811441	0.068
JZ	40	1686	1548	3234	6.81748	14.1147	6.41889	7.69583	0.00278056	0.289373	0.834074	0.09
JZ	41	851	984	1835	3.904	5.21461	2.90392	2.31068	0.000849414	0.169135	1.25674	0.0263
JZ	42	1070	951	2021	3.79244	8.11339	4.33566	3.77773	0.000737937	0.122008	1.14769	0.0359
JZ	43	1486	1187	2673	4.68571	13.2935	7.24095	6.05256	0.00155753	0.164958	1.19634	0.0798
JZ	44	1499	1570	3069	6.32427	15.5612	7.34612	8.21504	0.00119708	0.120964	0.894227	0.0736
JZ	45	577	799	1376	2.62503	3.19139	0.98629	2.2051	0.00132944	0.449518	0.447277	0.0156
JZ	46	1494	1391	2885	6.13868	13.8668	8.98782	4.87897	0.00451021	0.323052	1.84215	0.0764
JZ	47	1169	1300	2469	4.8526	9.1177	3.79704	5.32066	0.00170643	0.261777	0.71364	0.0479
JZ	48	1223	1321	2544	4.48205	10.2025	5.21088	4.99164	0.00096757	0.178266	1.04392	0.0449
JZ	49	1427	1469	2896	6.03419	12.4674	6.56855	5.89886	0.00181531	0.200913	1.11353	0.0535
JZ	50	1509	1829	3338	6.94038	16.4684	7.20099	9.2674	0.00250815	0.17648	0.777023	0.0843
JZ	51	1280	1257	2537	5.16011	8.83145	4.34892	4.48254	0.000947953	0.157814	0.970192	0.0336
JZ	52	1533	1505	3038	6.26387	14.7177	9.26404	5.45365	0.00410056	0.310051	1.69869	0.0576
JZ	53	1190	1252	2442	5.24275	9.83209	3.86362	5.96848	0.00249713	0.262082	0.647337	0.0367
JZ	54	1125	1264	2389	5.70742	9.95291	5.98838	3.96453	0.00233461	0.250652	1.51049	0.0455
JZ	55	1136	1129	2265	5.21371	9.28557	5.35662	3.92895	0.00162139	0.220935	1.36337	0.0384
JZ	56	1534	1571	3105	6.08535	16.0274	8.44468	7.58269	0.00124561	0.081832	1.11368	0.0583
JZ	57	1008	1207	2215	4.81484	8.30161	3.62342	4.67818	0.00118152	0.157305	0.774536	0.0327
JZ	58	1542	1336	2878	6.16377	13.3673	10.0255	3.34177	0.0070599	0.565904	3.00006	0.0524
JZ	59	1193	1270	2463	5.23595	9.21052	4.77487	4.43565	0.000822413	0.120776	1.07647	0.0333
JZ	60	1446	1546	2992	6.49063	13.7034	6.12671	7.57667	0.00155814	0.155799	0.808628	0.0425
JZ	61	1091	1284	2375	5.13772	9.43337	4.05692	5.37645	0.00154978	0.209346	0.754573	0.0415
JZ	62	1228	1150	2378	4.52083	10.5109	5.73937	4.77155	0.00101055	0.137971	1.20283	0.0507
JZ	63	1295	1385	2680	5.64994	10.9148	5.0075	5.90732	0.0012814	0.125461	0.847677	0.0534
JZ	64	1248	1304	2552	5.06908	9.41983	4.08545	5.33437	0.00142752	0.174112	0.765873	0.0454
JZ	65	1284	1377	2661	5.18117	10.6678	5.95936	4.70843	0.00147788	0.164992	1.26568	0.0302
JZ	66	1096	1188	2284	4.74757	8.51022	4.41024	4.09997	0.000649377	0.10845	1.07568	0.0352
JZ	67	1688	1669	3357	6.9468	16.0267	8.81303	7.21362	0.00202659	0.172727	1.22172	0.0688
JZ	68	1162	1371	2533	5.06931	9.36266	3.90225	5.46041	0.00171232	0.25874	0.714645	0.0402
JZ	69	1117	1181	2298	4.93707	9.85912	4.5089	5.35022	0.00115634	0.114875	0.842749	0.0458
JZ	70	944	1191	2135	4.50349	8.06316	3.42072	4.64244	0.00133072	0.20041	0.736835	0.0341
JZ	71	1675	1929	3604	7.23423	20.3949	9.24426	11.1506	0.00283341	0.164546	0.829037	0.1097
JZ	72	1426	1976	3402	6.22187	21.4012	4.1241	17.2771	0.013674	0.659238	0.238703	0.1389
JZ	73	987	1136	2123	4.22555	6.68933	2.47708	4.21225	0.00203967	0.300556	0.588066	0.0262
JZ	74	1749	1557	3306	6.4207	21.5358	13.1976	8.33825	0.00505894	0.260003	1.58277	0.1293
JZ	75	1460	1267	2727	5.3774	15.5726	8.43836	7.13421	0.00231374	0.16949	1.1828	0.0894
JZ	76	1397	1442	2839	6.08974	13.8102	6.77534	7.03484	0.000827574	0.0765194	0.963113	0.0671
JZ	77	1448	1598	3046	6.85771	16.6361	6.34203	10.294	0.00443192	0.244056	0.616087	0.0845
JZ	78	1610	1443	3053	5.61711	16.6036	9.51964	7.08398	0.00277095	0.187449	1.34383	0.0845
JZ	79	1400	1347	2747	5.70114	11.5486	6.32522	5.22336	0.00199326	0.231852	1.21095	0.064
JZ	80	1253	1271	2524	4.90596	14.2605	7.77228	6.48821	0.00161986	0.127899	1.19791	0.0642
JZ	81	1067	996	2063	4.5258	7.26392	3.63832	3.6256	0.000570197	0.0957551	1.00351	0.0403
JZ	82	1471	1469	2940	5.46087	13.1615	5.90115	7.26035	0.0015278	0.124533	0.812792	0.0847
JZ	83	1165	1122	2287	4.22313	9.11611	4.43414	4.68197	0.000617734	0.0973748	0.947068	0.046
JZ	84	1400	1273	2673	5.46442	11.5942	7.27907	4.31509	0.00327116	0.296158	1.68689	0.0559
JZ	85	1435	1219	2654	5.46541	11.611	7.25259	4.35845	0.00321198	0.282417	1.66403	0.0392
JZ	86	1332	1206	2538	5.46331	11.6088	7.32675	4.28209	0.003346	0.314486	1.71102	0.0594
JZ	87	1162	1234	2396	5.19768	9.43624	4.59836	4.83788	0.000421442	0.0564263	0.950491	0.0427
JZ	88	1225	1268	2493	5.16634	10.01	5.78017	4.2298	0.00172972	0.220178	1.36654	0.0482
JZ	89	1277	1261	2538	5.61538	10.859	5.08665	5.7724	0.000951164	0.141958	0.881202	0.0493
JZ	90	1245	1239	2484	5.13295	9.63021	5.31119	4.31902	0.00107892	0.149977	1.22972	0.0521
JZ	91	1614	1605	3219	6.5676	16.7795	9.86043	6.91903	0.00320648	0.220924	1.42512	0.0881
JZ	92	1136	1266	2402	4.52662	8.85351	3.44243	5.41108	0.00207082	0.302231	0.636182	0.0377
JZ	93	1254	1169	2423	5.04814	7.78702	5.18001	2.60701	0.00303877	0.365982	1.98696	0.0407
JZ	94	1306	1314	2620	5.24343	10.8174	5.20036	5.61707	0.000849801	0.114726	0.925813	0.0541
JZ	95	1011	1080	2091	4.13075	8.47534	4.51981	3.95553	0.000819434	0.0932175	1.14266	0.0484
JZ	96	1280	1376	2656	5.70633	10.8954	5.73528	5.16012	0.0011586	0.168055	1.11146	0.0593
JZ	97	1132	1065	2197	4.63907	7.27676	4.55816	2.7186	0.00210468	0.270444	1.67665	0.0355
JZ	98	915	913	1828	3.57735	4.98911	2.29944	2.68968	0.000475661	0.11991	0.854912	0.0285
JZ	99	1819	2163	3982	7.74161	25.0392	11.6713	13.3679	0.0019792	0.10091	0.873086	0.1365
JZ	100	1375	1849	3224	6.27862	15.2183	6.53714	8.68117	0.00265038	0.229468	0.753025	0.0818
JZ	101	1440	1310	2750	5.47158	12.3478	6.21843	6.12938	0.000815843	0.110065	1.01453	0.0718
JZ	102	1507	1459	2966	5.59598	14.7586	8.54381	6.21484	0.00278861	0.213545	1.37474	0.0887
JZ	103	1697	1704	3401	6.74771	21.6648	11.8107	9.85411	0.00257129	0.139249	1.19855	0.1302
JZ	104	1582	1560	3142	6.55195	16.6031	9.49277	7.1103	0.00252767	0.205751	1.33507	0.1078
JZ	105	1463	1496	2959	6.14443	18.1904	8.78294	9.40747	0.00124669	0.0823543	0.933613	0.1179
JZ	106	1278	1427	2705	5.62653	11.8634	4.80156	7.06187	0.00255643	0.259509	0.679927	0.0668
JZ	107	1359	1262	2621	5.45951	9.59133	5.82752	3.76381	0.00228108	0.299634	1.5483	0.0528
JZ	108	1678	1582	3260	6.54509	21.6739	10.0295	11.6445	0.00213444	0.13396	0.861307	0.1274
JZ	109	1452	1679	3131	6.53835	18.8923	9.3156	9.5767	0.000997879	0.065843	0.972735	0.1101
JZ	110	1807	1921	3728	6.89681	26.8457	12.0777	14.768	0.00372694	0.15752	0.817828	0.1645
JZ	111	1455	1525	2980	5.99186	13.7288	6.20415	7.52469	0.00232552	0.159794	0.824506	0.0753
JZ	112	1130	1280	2410	5.0457	7.14412	3.44884	3.69528	0.000708882	0.144074	0.93331	0.0272
JZ	113	1388	1542	2930	6.14133	16.8922	8.45629	8.43591	0.000532508	0.049899	1.00242	0.0948
JZ	114	1419	1574	2993	6.07672	14.569	7.18788	7.38111	0.00093288	0.116722	0.973821	0.0703
JZ	115	1175	1469	2644	5.22339	9.83613	3.63406	6.20207	0.00302832	0.322433	0.585943	0.0536
JZ	116	1488	1701	3189	6.45864	15.6254	7.41058	8.21484	0.00159683	0.103099	0.902096	0.0883
JZ	117	1502	1403	2905	5.90527	13.0326	6.97455	6.058	0.00127735	0.0978281	1.1513	0.0624
JZ	118	1444	1380	2824	5.76382	12.9159	6.98454	5.93133	0.00167951	0.159512	1.17757	0.0686
JZ	119	1630	1618	3248	6.87782	20.4868	10.4087	10.078	0.0015536	0.111397	1.03281	0.1117
JZ	120	1597	1513	3110	6.37066	20.1516	11.4568	8.69473	0.0033203	0.206955	1.31768	0.0435
JZ	121	967	906	1873	6.50817	13.4965	7.32566	6.17083	0.00138735	0.119523	1.18714	0.1114
JZ	122	806	711	1517	4.64682	8.92753	4.42468	4.50285	0.000494511	0.0883777	0.982639	0.0411
JZ	123	953	878	1831	6.28639	14.193	6.62128	7.57169	0.00114291	0.083548	0.874478	0.1016
JZ	124	1060	1294	2354	7.30878	22.703	6.22295	16.48	0.0107749	0.479742	0.377606	0.1253
JZ	125	912	818	1730	5.49067	11.7321	6.91812	4.81402	0.00221326	0.217528	1.43708	0.0546
JZ	126	986	971	1957	6.42014	16.5187	8.39915	8.11951	0.000692065	0.0430353	1.03444	0.1579
JZ	127	1140	1036	2176	7.61708	17.1885	8.60486	8.58361	0.000970877	0.0602994	1.00248	0.0968
JZ	128	986	936	1922	5.7069	18.0751	10.0552	8.01995	0.00216934	0.145739	1.25377	0.1171
JZ	129	914	902	1816	5.50314	14.3025	6.90262	7.39983	0.00132267	0.124753	0.932808	0.1158
JZ	130	888	800	1688	5.22313	9.99574	6.05661	3.93914	0.0022776	0.301526	1.53755	0.0549
JZ	131	866	862	1728	5.85763	14.0861	7.02428	7.0618	0.00100046	0.095563	0.994686	0.1304
JZ	132	841	736	1577	5.43164	9.83902	5.61835	4.22067	0.00162722	0.169383	1.33115	0.0722
JZ	133	992	802	1794	5.81487	11.0516	7.6678	3.3838	0.00451396	0.470048	2.26603	0.0591
JZ	134	994	784	1778	5.39133	11.8291	7.88206	3.94705	0.00435929	0.341007	1.99695	0.0563
JZ	135	1170	1212	2382	7.56405	20.8923	10.9752	9.9171	0.00173215	0.0884518	1.1067	0.1152
JZ	136	826	750	1576	5.01527	8.89519	5.64506	3.25013	0.00260071	0.300489	1.73687	0.042
JZ	137	456	519	975	3.17028	3.99941	1.78868	2.21073	0.000467936	0.1088	0.809089	0.0186
JZ	138	424	493	917	2.7623	3.93317	2.08962	1.84355	0.00036362	0.132533	1.13347	0.0196
JZ	139	672	669	1341	4.52827	5.89536	3.66976	2.2256	0.00159634	0.290554	1.64889	0.0423
JZ	140	573	510	1083	3.14971	4.7651	2.83117	1.93392	0.000990351	0.300902	1.46395	0.0281
JZ	141	638	647	1285	4.24495	6.24449	3.44748	2.79701	0.000829046	0.139657	1.23256	0.0497
JZ	142	701	688	1389	4.07383	7.25275	3.49135	3.7614	0.000411844	0.0607174	0.928203	0.0367
JZ	143	504	510	1014	3.22795	4.49627	2.15616	2.3401	0.000517944	0.184674	0.921397	0.0214
JZ	144	766	595	1361	4.50162	7.8272	4.70691	3.12029	0.00164708	0.248174	1.50848	0.0434
JZ	145	740	839	1579	4.71891	11.1487	5.39437	5.75431	0.000719745	0.0755383	0.937448	0.0591
JZ	146	768	729	1497	4.05845	10.4941	6.06853	4.42561	0.00197496	0.204619	1.37123	0.0884
JZ	147	479	392	871	2.85762	3.14708	2.01077	1.13631	0.00099479	0.296823	1.76955	0.0156
JZ	148	297	340	637	2.05891	1.87201	0.771945	1.10006	0.00035214	0.227726	0.70173	0.0092
JZ	149	707	620	1327	4.27835	6.92359	3.68603	3.23756	0.000588797	0.110014	1.13852	0.0273
JZ	150	519	482	1001	3.31881	4.02684	1.76485	2.26199	0.0005623	0.1729	0.780219	0.0202
YXII	1	982	873	1855	3.92777	7.51599	4.0828	3.43319	0.000916399	0.157395	1.18921	0.0592
YXII	2	913	883	1796	3.63813	8.09071	3.79253	4.29818	0.000646883	0.0987378	0.882356	0.0688
YXII	3	1448	1308	2756	5.64695	13.8218	8.00496	5.81681	0.00247466	0.187449	1.37618	0.0926
YXII	4	1060	981	2041	4.05397	7.0775	3.24133	3.83617	0.000969965	0.133927	0.844939	0.0546
YXII	5	1403	1283	2686	5.8594	13.1907	6.72103	6.46966	0.000671652	0.068412	1.03885	0.0869
YXII	6	730	710	1440	3.28325	3.55774	1.29446	2.26327	0.00101736	0.341885	0.571942	0.0281
YXII	7	656	638	1294	2.73303	3.69219	1.55561	2.13658	0.000649283	0.182364	0.728084	0.032
YXII	8	1047	1112	2159	4.73444	7.78453	3.77543	4.0091	0.000441272	0.0619492	0.941717	0.0671
YXII	9	915	952	1867	4.18642	5.61174	2.94542	2.66632	0.000372766	0.0797382	1.10468	0.0526
YXII	10	659	697	1356	3.08561	2.75056	1.57414	1.17641	0.000459287	0.161565	1.33809	0.0361
YXII	11	1616	1592	3208	6.62611	18.2307	8.42716	9.80356	0.00167362	0.0985677	0.859602	0.1587
YXII	12	1057	1051	2108	3.88795	9.23209	3.74556	5.48653	0.00198599	0.197696	0.682683	0.0892
YXII	13	1378	1178	2556	5.54299	13.1203	7.67787	5.44247	0.00253359	0.200177	1.41073	0.1322
YXII	14	1345	1449	2794	5.20162	12.7937	6.44269	6.35106	0.00091569	0.0943497	1.01443	0.1286
YXII	15	1279	1064	2343	4.50977	11.1138	6.35934	4.7545	0.00179445	0.225255	1.33754	0.1138
YXII	16	1233	1044	2277	4.78825	10.085	5.66554	4.41943	0.00148731	0.151277	1.28196	0.0995
YXII	17	1542	1188	2730	5.79323	16.0478	9.82672	6.22111	0.00390887	0.243865	1.57958	0.1793
YXII	18	1107	1139	2246	4.63312	9.02447	3.97365	5.05082	0.00162932	0.19291	0.786735	0.0811
YXII	19	1283	1396	2679	5.42068	14.8775	6.48004	8.39747	0.00224834	0.14971	0.771666	0.1744
YXII	20	917	869	1786	3.7854	6.58587	2.87377	3.7121	0.000906412	0.165484	0.774161	0.0633
YXII	21	1360	1304	2664	5.79651	11.1082	4.89535	6.21284	0.00160206	0.149281	0.78794	0.0911
YXII	22	1926	1905	3831	7.29331	20.5629	9.57029	10.9926	0.00249159	0.108631	0.870612	0.1461
YXII	23	1160	1289	2449	5.22781	11.6995	3.63479	8.06468	0.00466229	0.416998	0.450705	0.1035
YXII	24	1190	1236	2426	5.25378	10.0421	4.39708	5.64506	0.00147838	0.150982	0.778926	0.0875
YXII	25	1006	958	1964	4.17789	6.76412	3.55922	3.2049	0.00069749	0.132063	1.11055	0.046
YXII	26	1320	1214	2534	5.58987	9.32399	4.73438	4.58961	0.000894283	0.100336	1.03154	0.0693
YXII	27	990	955	1945	4.15782	7.06146	3.27524	3.78622	0.000695662	0.150303	0.865044	0.0561
YXII	28	1265	969	2234	4.69905	9.32506	6.39674	2.92833	0.00375221	0.381645	2.18443	0.0722
YXII	29	1059	1156	2215	4.5404	8.77168	4.17622	4.59546	0.000888302	0.142748	0.908771	0.0711
YXII	30	959	901	1860	4.08421	5.43885	2.76673	2.67213	0.000204669	0.0461739	1.0354	0.0451
YXII	31	1224	1445	2669	5.25756	11.6486	5.10476	6.54383	0.00163281	0.178028	0.780088	0.0711
YXII	32	1321	1172	2493	5.06216	9.95852	5.72311	4.2354	0.00160951	0.15995	1.35126	0.0506
YXII	33	820	829	1649	3.55166	4.29905	1.89336	2.40569	0.000557451	0.159854	0.787034	0.0232
YXII	34	1533	1497	3030	6.09476	19.3344	8.52054	10.8139	0.00252624	0.140247	0.787928	0.0988
YXII	35	918	915	1833	3.85074	5.36975	2.79509	2.57466	0.000354807	0.0642262	1.08561	0.0295
YXII	36	1117	1061	2178	4.79416	8.82267	4.24501	4.57765	0.000763406	0.121501	0.927334	0.0546
YXII	37	1267	1327	2594	5.16859	11.7245	5.38527	6.3392	0.00112745	0.0911527	0.84952	0.0713
YXII	38	759	681	1440	3.38076	4.09201	1.85181	2.2402	0.000503611	0.119464	0.826626	0.0221
YXII	39	1356	1339	2695	6.0306	11.5847	5.59522	5.98952	0.000889021	0.0868343	0.934168	0.0678
YXII	40	1154	1028	2182	4.8107	8.18285	3.94236	4.24048	0.000524646	0.0775549	0.929696	0.0467
YXII	41	1400	1362	2762	5.76297	12.5206	6.5	6.02058	0.000796193	0.0700022	1.07963	0.0826
YXII	42	2253	2135	4388	8.3284	31.7671	17.004	14.7631	0.0031066	0.0964619	1.1518	0.2746
YXII	43	1284	1168	2452	4.95753	9.07007	4.60013	4.46995	0.00063485	0.10627	1.02912	0.0962
YXII	44	1537	1188	2725	5.26975	12.5694	7.59148	4.9779	0.00278535	0.264959	1.52504	0.1269
YXII	45	1308	1123	2431	5.00966	10.2757	5.41902	4.85672	0.000841283	0.110228	1.11578	0.0806
YXII	46	1584	1483	3067	5.85206	15.9806	7.8094	8.17116	0.000805077	0.0552506	0.955727	0.1662
YXII	47	1305	1239	2544	5.09294	10.5225	4.80746	5.71505	0.00106232	0.0990692	0.841194	0.0844
YXII	48	1983	1425	3408	5.92375	19.2171	12.3266	6.8905	0.00601498	0.321243	1.78892	0.156
YXII	49	1531	1498	3029	6.61692	17.6321	7.57894	10.0532	0.00270588	0.164886	0.753883	0.1424
YXII	50	650	586	1236	4.12303	5.60361	3.11673	2.48687	0.00074576	0.128664	1.25327	0.0443
YXII	51	1453	1301	2754	6.06615	13.0697	7.11315	5.95654	0.0014617	0.144901	1.19417	0.1117
YXII	52	601	492	1093	2.59683	2.30704	1.2386	1.06843	0.000189996	0.138615	1.15927	0.0126
YXII	53	661	614	1275	2.91137	2.94502	1.59344	1.35158	0.000279076	0.0928376	1.17895	0.0413
YXII	54	682	745	1427	3.52703	3.85844	1.55333	2.3051	0.000861536	0.197175	0.673866	0.022
YXII	55	773	728	1501	3.38541	4.52871	2.2238	2.30492	0.000421419	0.13283	0.964805	0.03
YXII	56	694	708	1402	3.34243	3.44472	1.86445	1.58026	0.000359753	0.150051	1.17984	0.0169
YXII	57	1135	1030	2165	4.51132	8.52118	4.33968	4.1815	0.000316661	0.0679874	1.03783	0.0498
YXII	58	2122	1457	3579	6.97119	19.5772	13.1785	6.39873	0.00732851	0.456219	2.05955	0.1542
YXII	59	895	846	1741	3.90386	5.68053	2.98292	2.69761	0.000392782	0.0749342	1.10576	0.0448
YXII	60	671	691	1362	2.76247	3.14445	1.59392	1.55052	0.000183122	0.0764147	1.02799	0.0246
YXII	61	665	680	1345	3.13149	2.81682	1.12693	1.68989	0.00062051	0.258841	0.666864	0.011
YXII	62	775	760	1535	2.99914	4.15144	1.85859	2.29286	0.000511747	0.143635	0.810599	0.0229
YXII	63	919	881	1800	3.53172	5.67725	2.84591	2.83135	0.000393195	0.0779081	1.00514	0.0322
YXII	64	1504	1399	2903	5.52168	14.3298	7.08177	7.24804	0.00106807	0.0968743	0.977059	0.0981
YXII	65	912	856	1768	3.71126	6.75022	2.9732	3.77702	0.000878416	0.157423	0.78718	0.0382
YXII	66	848	942	1790	3.70045	7.5555	3.25657	4.29893	0.00112494	0.202779	0.757532	0.0457
YXII	67	1151	1034	2185	4.54518	8.9785	4.3589	4.6196	0.00089517	0.141319	0.943566	0.05
YXII	68	1469	1440	2909	6.15566	13.3496	7.70932	5.64029	0.00224488	0.206711	1.36683	0.0846
YXII	69	806	876	1682	3.64407	5.02994	2.42789	2.60205	0.000314417	0.116146	0.933069	0.0299
YXII	70	1338	1247	2585	5.45224	12.0671	6.45511	5.61203	0.0015715	0.120887	1.15023	0.0871
YXII	71	1292	1376	2668	6.64293	10.3599	5.90403	4.45586	0.00168563	0.149277	1.325	0.0788
YXII	72	825	948	1773	4.31533	6.38158	2.69787	3.6837	0.00104124	0.199988	0.732381	0.0342
YXII	73	1076	1164	2240	5.43028	7.36621	4.16792	3.19829	0.00117418	0.203186	1.30317	0.0529
YXII	74	1446	1413	2859	7.04916	12.0797	6.59196	5.48776	0.00120172	0.146501	1.20121	0.0733
YXII	75	1505	1662	3167	6.93144	16.3668	8.1725	8.1943	0.0013996	0.133165	0.997339	0.1314
YXII	76	1211	1140	2351	5.60843	8.055	4.13415	3.92085	0.000690889	0.136076	1.0544	0.0494
YXII	77	1251	1330	2581	5.85554	12.4103	5.46591	6.94441	0.00178306	0.191971	0.787095	0.0985					2.7
YXII	78	1160	1170	2330	5.75475	8.78834	4.09909	4.68925	0.0012159	0.17653	0.874146	0.0718
YXII	79	1171	1093	2264	5.05069	10.3811	5.29236	5.08873	0.000454277	0.0660324	1.04002	0.0845
YXII	80	947	1099	2046	6.99495	17.4661	6.32713	11.139	0.00527167	0.297528	0.568016	0.1454
YXII	81	1137	1075	2212	4.10242	9.71774	5.40676	4.31098	0.00122045	0.16631	1.25418	0.0625
YXII	82	1480	1484	2964	6.20835	19.9923	7.85576	12.1366	0.00445289	0.25106	0.64728	0.1603
YXII	83	1457	1522	2979	6.3395	17.3086	6.62398	10.6846	0.00451017	0.246774	0.619956	0.1474
YXII	84	1351	1198	2549	5.60793	12.6533	6.30683	6.34652	0.000787295	0.0831515	0.993745	0.1196
YXII	85	1347	1203	2550	5.47949	12.3068	6.16569	6.14113	0.0013937	0.147905	1.004	0.0866
YXII	86	1391	1432	2823	6.07938	15.0106	6.61017	8.40047	0.00207024	0.157846	0.786881	0.1347
YXII	87	1104	1005	2109	4.67277	7.20703	3.85404	3.35299	0.000695299	0.107011	1.14944	0.0548
YXII	88	1080	1101	2181	4.73179	8.26421	3.60713	4.65708	0.00123876	0.218712	0.774549	0.0766
YXII	89	1108	1092	2200	4.81625	8.00935	4.05646	3.95288	0.000597072	0.111398	1.0262	0.0575
YXII	90	967	791	1758	4.00761	7.00388	3.63494	3.36894	0.000370351	0.0499885	1.07896	0.0517
YXII	91	1366	1226	2592	6.45013	12.5867	6.47973	6.10702	0.000897898	0.0770748	1.06103	0.0997
YXII	92	1436	1491	2927	6.81538	14.8571	5.98455	8.8725	0.00320202	0.200705	0.674506	0.1352
YXII	93	1118	1167	2285	4.54245	11.2685	5.03203	6.23642	0.00130446	0.136413	0.806878	0.0951
YXII	94	1290	1358	2648	6.30999	11.0231	4.30034	6.72279	0.00260715	0.235564	0.639665	0.0694
YXII	95	1168	1199	2367	5.32093	11.1549	4.86896	6.2859	0.00157205	0.157126	0.774584	0.0964
YXII	96	1379	1401	2780	6.40584	14.2178	7.36125	6.85651	0.000756951	0.0781059	1.07361	0.1259
YXII	97	1500	1543	3043	6.84098	16.6062	7.70685	8.89933	0.00141136	0.118865	0.866004	0.1472
YXII	98	1289	1289	2578	6.05784	9.6942	4.46047	5.23373	0.00104342	0.154467	0.852255	0.0726
YXII	99	1122	1128	2250	5.40713	9.32655	3.72754	5.59901	0.00203817	0.22512	0.66575	0.0801
YXII	100	941	963	1904	6.66469	12.6277	5.19512	7.4326	0.00260313	0.172078	0.698964	0.1126
YXII	101	1287	1301	2588	5.52728	13.3039	6.30362	7.00027	0.000908631	0.0965944	0.900483	0.0716
YXII	102	1438	1235	2673	6.2209	9.48613	5.6838	3.80233	0.00233269	0.291415	1.49482	0.0537
YXII	103	1049	1063	2112	4.54965	8.06943	3.23091	4.83852	0.0016968	0.251111	0.667748	0.0368
YXII	104	1063	969	2032	4.45191	8.62628	4.39396	4.23232	0.000465555	0.074697	1.03819	0.0426
YXII	105	1499	1530	3029	6.6983	16.9129	7.32423	9.58862	0.00263949	0.157996	0.763846	0.0944
YXII	106	1576	1317	2893	6.5237	16.1381	10.0268	6.11132	0.00417414	0.24848	1.6407	0.0792
YXII	107	1079	1139	2218	5.32886	7.59001	3.76968	3.82033	0.000349357	0.074717	0.986742	0.0406
YXII	108	1212	1204	2416	5.44382	11.3018	5.83947	5.46238	0.000788779	0.0842285	1.06903	0.0497
YXII	109	1321	1217	2538	5.77337	12.604	7.29149	5.31249	0.00210373	0.207429	1.37252	0.0759
YXII	110	756	781	1537	5.01066	9.489	4.76047	4.72853	0.000365392	0.052671	1.00675	0.0477
YXII	111	1057	1049	2106	4.41923	10.0629	4.72243	5.34047	0.000816954	0.106031	0.884273	0.0451
YXII	112	1670	1607	3277	7.03541	19.9264	11.2654	8.66096	0.00273636	0.167578	1.30071	0.0902
YXII	113	1397	1280	2677	5.71881	15.9975	7.7404	8.25715	0.000814379	0.0537724	0.937419	0.0809
YXII	114	1258	1188	2446	4.89281	9.53887	5.56338	3.97549	0.00186015	0.19978	1.39942	0.0501
YXII	115	1413	1374	2787	6.3283	12.2876	7.13824	5.14937	0.00229485	0.185575	1.38624	0.056
YXII	116	1117	1112	2229	4.69787	8.46715	4.16992	4.29723	0.000949551	0.16674	0.970374	0.0423
YXII	117	1149	1281	2430	5.14761	9.13672	3.74912	5.3876	0.0017826	0.242404	0.695878	0.0422
YXII	118	1007	971	1978	4.11496	7.73244	3.7927	3.93974	0.000357061	0.0745057	0.962677	0.0376
YXII	119	1245	1227	2472	4.90636	12.8	6.93257	5.86743	0.00141509	0.114729	1.18153	0.0631
YXII	120	718	738	1456	4.41054	9.84381	4.87021	4.9736	0.000756782	0.110181	0.979212	0.045
YXII	121	993	1049	2042	7.20019	13.9679	7.85284	6.11503	0.00194997	0.183796	1.28419	0.1173
YXII	122	1028	1029	2057	7.21122	14.715	6.89927	7.81576	0.00164383	0.144479	0.882738	0.1006
YXII	123	863	1011	1874	6.19626	15.6738	6.50889	9.16489	0.00286996	0.183633	0.710199	0.0966
YXII	124	1073	933	2006	6.4867	15.2038	7.84775	7.35603	0.00176323	0.156978	1.06685	0.0716
YXII	125	751	858	1609	5.45994	11.0367	5.82643	5.2103	0.00115164	0.125967	1.11825	0.0812
YXII	126	989	972	1961	7.15215	13.0417	5.96046	7.08125	0.0012907	0.122822	0.841725	0.1082
YXII	127	1019	1033	2052	7.44299	16.4973	7.96229	8.53503	0.00137881	0.100548	0.932896	0.1307
YXII	128	902	985	1887	5.10198	16.7586	7.05909	9.69952	0.00283821	0.204475	0.727777	0.094
YXII	129	918	924	1842	6.81825	11.4503	5.50293	5.94734	0.000880558	0.125015	0.925277	0.0928
YXII	130	1047	1061	2108	7.15331	14.4522	8.71241	5.73981	0.00340182	0.279049	1.51789	0.1229
YXII	131	781	778	1559	4.95282	10.7302	3.98924	6.74093	0.00296695	0.296038	0.591793	0.0583
YXII	132	1004	955	1959	6.771	13.6239	7.80311	5.82083	0.00236847	0.206489	1.34055	0.1023
YXII	133	991	953	1944	6.58282	15.2289	8.75394	6.475	0.00281408	0.180359	1.35196	0.0958
YXII	134	989	1021	2010	6.90661	14.8917	6.63001	8.26173	0.00206938	0.182809	0.802497	0.1146
YXII	135	1148	941	2089	6.07455	20.7703	11.6891	9.08122	0.00279531	0.13944	1.28717	0.1003
YXII	136	577	582	1159	4.30722	4.62446	2.23806	2.3864	0.000275424	0.0641786	0.93784	0.0383
YXII	137	534	514	1048	3.49244	4.15535	2.04231	2.11304	0.000163361	0.0551317	0.966529	0.0283
YXII	138	548	581	1129	3.9515	4.05593	1.86241	2.19351	0.000433785	0.0873745	0.849054	0.0244
YXII	139	538	444	982	3.42523	5.00422	2.97004	2.03418	0.00101078	0.192643	1.46007	0.0345
YXII	140	563	521	1084	3.3728	5.62178	3.09023	2.53155	0.00064267	0.118736	1.22069	0.0386
YXII	141	657	634	1291	4.43332	5.33063	3.16247	2.16816	0.00106376	0.228674	1.45859	0.045
YXII	142	627	604	1231	3.74274	6.47409	3.37434	3.09975	0.000434381	0.0705101	1.08859	0.0298
YXII	143	498	449	947	3.33197	4.40631	2.00543	2.40088	0.00043253	0.103312	0.835287	0.022
YXII	144	655	680	1335	4.58303	4.79642	2.41243	2.38399	0.000293664	0.116549	1.01193	0.0287
YXII	145	505	567	1072	3.83669	4.65271	1.72527	2.92743	0.00129541	0.348303	0.589347	0.0426
YXII	146	500	491	991	3.11662	4.60872	2.12113	2.48759	0.000574193	0.136433	0.852684	0.0365
YXII	147	547	579	1126	4.12823	3.95178	1.45959	2.49219	0.001116	0.330556	0.585665	0.0244
YXII	148	594	679	1273	3.98248	5.84526	2.78005	3.0652	0.000619348	0.119207	0.906971	0.0255
YXII	149	604	599	1203	4.25215	4.90431	2.22374	2.68058	0.0005641	0.106743	0.829573	0.0218
YXII	150	602	551	1153	3.88667	4.55789	2.30355	2.25434	0.000235517	0.138872	1.02183	0.0241
