# Supplementary material for: Leaf functional traits of Parrotia subaequalis from different environments in eastern China
Source: Plant Environ Interact. 2024 Aug 24;5(4):e70001. doi: 10.1002/pei3.70001 (PMC11344171; doi:10.1002/pei3.70001)
Supplement: Supplementary file 2 — Data S2. [file PEI3-5-e70001-s001.zip]

Archive with 2 entries (2 files):
- Appendix_(2).docx
- Table S1.xlsx
