# Supplementary material for: Leaf functional traits of Parrotia subaequalis from different environments in eastern China
Source: Plant Environ Interact. 2024 Aug 24;5(4):e70001. doi: 10.1002/pei3.70001 (PMC11344171; doi:10.1002/pei3.70001)
Supplement: Supplementary file 2 — Data S2. [file PEI3-5-e70001-s001.zip › Table S1.xlsx]

## Sheet: Sheet1
Table S1. Height, age and DBH of individual sampling tree of Parrotia subaequalis of 10 sample locations.
No.	Population code	Sample location	Tree1					Tree2					Tree3					Tree4					Tree5					Tree6					Tree7					Tree8					Tree9					Tree10
			Height(m)	DBH(cm)	Age	Soil thickness(cm)	Soil type	Height(m)	DBH(cm)	Age	Soil thickness(cm)	Soil type	Height(m)	DBH(cm)	Age	Soil thickness(cm)	Soil type	Height(m)	DBH(cm)	Age	Soil thickness(cm)	Soil type	Height(m)	DBH(cm)	Age	Soil thickness(cm)	Soil type	Height(m)	DBH(cm)	Age	Soil thickness(cm)	Soil type	Height(m)	DBH(cm)	Age	Soil thickness(cm)	Soil type	Height(m)	DBH(cm)	Age	Soil thickness(cm)	Soil type	Height(m)	DBH(cm)	Age	Soil thickness(cm)	Soil type	Height(m)	DBH(cm)
1	AJ	Anji, Zhejiang	6.8	15.5	30	10	Yellow soils	6.3	37.9	30	10	Yellow soils	7.2	45.8	40	15	Yellow soils	6.2	31.6	35	20	Yellow soils	7.8	6.8	30	20	Yellow soils	6.5	8.2	28	15	Yellow soils	6.3	7.2	35	20	Yellow soils	6.5	8.5	38	20	Yellow soils	5.8	6.8	28	15	Yellow soils	7.3	8.5
2	XY	Xinyang, Henan	7.2	21.3	25	30	Yellow soils	5.5	15.5	15	25	Yellow soils	5.3	12.5	18	25	Yellow soils	7.8	16.5	20	15	Yellow soils	4.8	7.8	13	5	Yellow soils	8.3	12.5	22	15	Yellow soils	7.2	14.6	25	5	Yellow soils	1.7	9.2	40	10	Yellow soils	2.3	6.5	18	6	Yellow soils	7.8	18.5
3	YXI	Yuexi (Huangwei), Anhui	2.4	5.5	7	20	Yellow soils	1.8	6.3	7	30	Yellow soils	6.9	42	40	3	Yellow soils	7.2	27.2	85	30	Yellow soils	6.8	25.2	30	15	Yellow soils	7.8	24.3	35	25	Yellow soils	7.8	66.2	100	20	Yellow soils	7.2	43.2	100	30	Yellow soils	7.8	24.3	35	26	Yellow soils	7.8	66.2
4	CH	Changhua, Zhejiang	3.5	4.7	15	40	Yellow soils	3.3	12	16	40	Yellow soils	2.5	10	18	3	Yellow soils	2.5	15	21	5	Yellow soils	5	20	20	5	Yellow soils	4.3	18	20	10	Yellow soils	5.5	32	23	10	Yellow soils	6.2	21.2	25	10	Yellow soils	6.3	26.5	21	20	Yellow soils	6.5	33.5
5	JD	Jingde, Anhui	4.2	15.8	50	30	Yellow soils	2.5	9.4	25	50	Yellow soils	2.3	7.7	22	50	Yellow soils	2.1	7.6	15	30	Yellow soils	2.2	7.3	23	30	Yellow soils	4.5	10.5	35	30	Yellow soils	5.2	5.3	25	5	Yellow soils	2.1	3.2	15	5	Yellow soils	3.4	4.2	15	3	Yellow soils	2.7	3.4
6	YX	Yixing, Jiangsu	5.6	22.6	25	30	Yellow soils	8.9	35.2	35	30	Yellow soils	4.5	19.8	18	40	Yellow soils	4.9	15.2	18	20	Yellow soils	5.8	16.2	22	18	Yellow soils	5.2	17.4	23	20	Yellow soils	4.8	18.5	17	30	Yellow soils	6.5	17.5	15	25	Yellow soils	6.3	18.5	13	25	Yellow soils	4.8	18.9
7	SC	Shucheng, Anhui	7.2	5.9	35	5	Yellow soils	2.5	3.5	10	3	Yellow soils	4.5	4.5	15	10	Yellow soils	5.6	6.4	45	30	Yellow soils	9.2	15.5	43	3	Yellow soils	5.8	6.5	15	3	Yellow soils	4.5	4	25	10	Yellow soils	6.8	16.5	25	3	Yellow soils	6.8	14	23	3	Yellow soils	4.6	13.1
8	TC	Tongcheng, Anhui	7.5	6.6	25	50	Yellow soils	7.2	3.7	18	40	Yellow soils	2.7	1.5	5	5	Yellow soils	7.2	6.2	22	30	Yellow soils	5.5	4.5	13	10	Yellow soils	6.8	4.5	15	15	Yellow soils	5.8	4.3	12	30	Yellow soils	7.8	13.2	21	10	Yellow soils	7.2	13.2	30	20	Yellow soils	6.2	13.2
9	JZ	Jinzhai, Anhui	8.5	45.2	35	30	Yellow soils	2.1	4.8	8	30	Yellow soils	7.2	30.1	28	15	Yellow soils	9.2	22.3	35	20	Yellow soils	6.8	21.9	23	18	Yellow soils	14.8	32.5	28	20	Yellow soils	9.3	24.1	28	30	Yellow soils	2.7	13.5	22	15	Yellow soils	12.5	43.2	45	25	Yellow soils	17.5	29.5
10	YXII	Yuexi (Hetu), Anhui	2.6	5.8	10	18	Yellow soils	2	6	8	25	Yellow soils	6.5	33	35	20	Yellow soils	5.6	13.5	20	20	Yellow soils	6.6	15.2	25	10	Yellow soils	7.7	20.1	30	20	Yellow soils	5.5	14.1	25	15	Yellow soils	6.8	33.2	40	18	Yellow soils	7.2	22.4	30	20	Yellow soils	3.4	5.6
[truncated: 3 more columns]
